# Supplementary material for: Pan-Genome Analysis of Delftia tsuruhatensis Reveals Important Traits Concerning the Genetic Diversity, Pathogenicity, and Biotechnological Properties of the Species
Source: Microbiol Spectr. 2022 Mar 1;10(2):e02072-21. doi: 10.1128/spectrum.02072-21 (PMC9045143; doi:10.1128/spectrum.02072-21)
Supplement: SUPPLEMENTAL FILE 1 — Supplemental material. Download SPECTRUM02072-21_Supp_2_seq13.xlsx, XLSX file, 0.8 MB [file spectrum02072-21_supp_2_seq13.xlsx]

## Sheet: Table S1
Table S1: Public genome sequences in this study obtained from the GenBank database in NCBI
Strain name	Accession number	Taxon name	Original label	Assembly type	Source niche	Source	Genomic length (bp)	GC content	Completeness (%)	Contamination (%)
SPH-1	GCA_000018665.1	Delftia acidovorans	Delftia acidovorans	Complete	Environment-associated	a sewage treatment plant	6767514	0.664763	99.8452	0.103199
LMG-24775	GCA_900107225.1	Delftia tsuruhatensis	Delftia lacustris	Contig	Environment-associated	mesotrophic lake water	7174982	0.6623	100	0.5
TR1180	GCA_009362995.1	Delftia tsuruhatensis	Delftia tsuruhatensis	Complete	Host-associated	Homo sapiens	6711018	0.6652	99.92	0.83
MTQ3	GCA_001021565.1	Delftia tsuruhatensis	Delftia tsuruhatensis	Contig	Environment-associated	rhizosphere soil	5737182	0.6689	93.81	0.62
CH05	GCA_009827015.1	Delftia tsuruhatensis	Delftia tsuruhatensis	Contig	Environment-associated	Cichorium endivia	6625577	0.6657	99.85	0.56
LMG-29104	GCA_900111975.1	Delftia tsuruhatensis	Delftia tsuruhatensis	Contig	Environment-associated	activated sludge at a domestic wastewater treatment plant	6639232	0.6658	99.85	0
391	GCA_000710165.1	Delftia tsuruhatensis	Delftia tsuruhatensis	Contig	Host-associated	Homo sapiens	6732149	0.6626	91.58	0.1
CM13	GCA_001753225.1	Delftia tsuruhatensis	Delftia tsuruhatensis	Complete	Host-associated	proximal colonic tissues	7195716	0.6633	99.85	0.31
LZ-C	GCA_001017795.1	Delftia tsuruhatensis	Delftia lacustris	Contig	Environment-associated	refinery wastewater	6978641	0.6628	99.85	0
670	GCA_000710145.1	Delftia tsuruhatensis	Delftia tsuruhatensis	Contig	Host-associated	Homo sapiens	6752712	0.664	94.31	0.31
ZNC0008	GCA_000799035.1	Delftia tsuruhatensis	Delftia tsuruhatensis	Scaffold	Host-associated	Danio rerio intestine	6325917	0.6649	98.95	0.46
2189	GCA_900078185.2	Delftia tsuruhatensis	Delftia tsuruhatensis	Contig	Environment-associated	No information	6969684	0.6656	99.69	0.15
CCUG-274-B	GCA_000411195.1	Delftia tsuruhatensis	Delftia tsuruhatensis	Scaffold	Host-associated	Human Microbiome	6953182	0.665	99.85	0.03
11304	GCA_004353655.1	Delftia tsuruhatensis	Delftia tsuruhatensis	Contig	Host-associated	clinical isolate	6615676	0.6678	100	0.15
CCUG-15835	GCA_000411215.1	Delftia tsuruhatensis	Delftia tsuruhatensis	Scaffold	Host-associated	Human Microbiome	6823175	0.6643	99.85	0.45
BR1	GCA_008725625.1	Delftia tsuruhatensis	Delftia tsuruhatensis	Contig	Environment-associated	water	6648877	0.665	97.78	0.38

## Sheet: Table S2
Table S2. List of the pan-genome of D. tsuruhatensis, including core, accessory, and strain-specific gene families.
Strain-specific gene	Reference gene	Reference strain	Strand	Start	End	Function
Core gene family 1	KE150271.1_579	CCUG-274-B	-	60547	63855	RND efflux system, inner membrane transporter
Core gene family 2	KE150273.1_1112	CCUG-274-B	-	95869	97029	Transposase InsI for insertion sequence element IS30
Core gene family 3	KE150292.1_3766	CCUG-274-B	-	380922	381497	Protocatechuate 4,5-dioxygenase beta chain (EC 1.13.11.8)
Core gene family 4	KE150309.1_4907	CCUG-274-B	+	2	7666	Siderophore biosynthesis non-ribosomal peptide synthetase modules
Core gene family 5	KE150285.1_2854	CCUG-274-B	+	2	511	Phenylacetate-coenzyme A ligase (EC 6.2.1.30)
Core gene family 6	KE150336.1_5972	CCUG-274-B	+	74522	77968	Rhs-family protein
Core gene family 7	KE150277.1_1696	CCUG-274-B	-	38167	41355	Cobalt/zinc/cadmium efflux RND transporter, transmembrane protein CzcA
Core gene family 8	KE150316.1_5372	CCUG-274-B	+	1	1875	core protein
Core gene family 9	KE150277.1_1663	CCUG-274-B	+	3	938	core protein
Core gene family 10	KE150290.1_3303	CCUG-274-B	-	23932	24315	hypothetical protein
Core gene family 11	KE150300.1_4228	CCUG-274-B	+	1	177	Electron transfer flavoprotein, alpha subunit
Core gene family 12	KE150305.1_4754	CCUG-274-B	+	1	1059	Predicted cell-wall-anchored protein SasA (LPXTG motif)
Core gene family 13	KE150298.1_4107	CCUG-274-B	-	3	302	beta-keto acid cleavage protein
Core gene family 14	KE150274.1_1200	CCUG-274-B	+	3361	4401	hypothetical protein
Core gene family 15	KE150325.1_5615	CCUG-274-B	-	76504	76707	hypothetical protein
Core gene family 16	KE150291.1_3346	CCUG-274-B	-	2	280	Electron transfer flavoprotein, beta subunit
Core gene family 17	KE150336.1_5966	CCUG-274-B	+	67837	70029	VgrG protein
Core gene family 18	KE150280.1_2070	CCUG-274-B	+	53024	54271	CaiB/BaiF family protein
Core gene family 19	KE150281.1_2475	CCUG-274-B	-	380046	382133	Two-component system sensor histidine kinase
Core gene family 20	KE150270.1_45	CCUG-274-B	-	32618	33199	Phage lysozyme R (EC 3.2.1.17)
Core gene family 21	KE150281.1_2252	CCUG-274-B	-	139003	140010	BUG/TctC family periplasmic protein
Core gene family 22	KE150282.1_2564	CCUG-274-B	+	6275	7267	BUG/TctC family periplasmic protein
Core gene family 23	KE150283.1_2666	CCUG-274-B	+	7391	8368	BUG/TctC family periplasmic protein
Core gene family 24	KE150285.1_2896	CCUG-274-B	+	48197	49048	Flagellin protein FlaA
Core gene family 25	KE150325.1_5607	CCUG-274-B	+	65848	67083	ABC transporter, substrate-binding protein RSc1750
Core gene family 26	KE150270.1_134	CCUG-274-B	-	111436	114390	Lead, cadmium, zinc and mercury transporting ATPase (EC 3.6.3.3) (EC 3.6.3.5); Copper-translocating P-type ATPase (EC 3.6.3.4)
Core gene family 27	KE150271.1_558	CCUG-274-B	-	38340	39302	BUG/TctC family periplasmic protein
Core gene family 28	KE150273.1_1145	CCUG-274-B	+	135473	136159	Transcriptional regulator, GntR family
Core gene family 29	KE150276.1_1561	CCUG-274-B	-	37246	39354	Translation elongation factor G
Core gene family 30	KE150293.1_3805	CCUG-274-B	+	42936	45233	NADP-dependent malic enzyme (EC 1.1.1.40)
Core gene family 31	KE150298.1_4172	CCUG-274-B	+	63272	64789	Sensory box histidine kinase/response regulator
Core gene family 32	KE150299.1_4212	CCUG-274-B	+	42188	44146	Transcriptional activator of acetoin/glycerol metabolism
Core gene family 33	KE150290.1_3283	CCUG-274-B	+	2371	3210	5-oxopent-3-ene-1,2,5-tricarboxylate decarboxylase
Core gene family 34	KE150302.1_4373	CCUG-274-B	+	47840	48853	BUG/TctC family periplasmic protein
Core gene family 35	KE150347.1_6380	CCUG-274-B	-	180096	181550	Succinate-semialdehyde dehydrogenase [NAD(P)+] (EC 1.2.1.16)
Core gene family 36	KE150277.1_1689	CCUG-274-B	+	28043	29089	Outer membrane porin protein 32 precursor (OMP32)
Core gene family 37	KE150278.1_1889	CCUG-274-B	+	114199	115059	ABC-type amino acid transport/signal transduction system, periplasmic component/domain
Core gene family 38	KE150292.1_3762	CCUG-274-B	-	376999	378177	Outer membrane porin protein 32 precursor; putative 3-hydroxyphenylpropionic acid porine
Core gene family 39	KE150303.1_4665	CCUG-274-B	+	308326	308625	hypothetical protein
Core gene family 40	KE150307.1_4831	CCUG-274-B	-	5936	7606	ABC transporter, substrate-binding protein (cluster 5, nickel/peptides/opines)
Core gene family 41	KE150270.1_200	CCUG-274-B	-	172048	172251	hypothetical protein
Core gene family 42	KE150271.1_634	CCUG-274-B	+	119176	121662	Type IV fimbrial biogenesis protein PilY1
Core gene family 43	KE150275.1_1421	CCUG-274-B	+	50658	51350	hypothetical protein
Core gene family 44	KE150300.1_4268	CCUG-274-B	+	40651	41073	hypothetical protein
Core gene family 45	KE150272.1_795	CCUG-274-B	-	19057	19377	Phage protein Ogr
Core gene family 46	KE150277.1_1697	CCUG-274-B	-	41376	42650	Cobalt/zinc/cadmium efflux RND transporter, membrane fusion protein CzcB
Core gene family 47	KE150348.1_6581	CCUG-274-B	-	134087	136711	TonB-dependent siderophore receptor
Core gene family 48	KE150270.1_201	CCUG-274-B	+	173013	173492	hypothetical protein
Core gene family 49	KE150271.1_632	CCUG-274-B	+	117524	118399	Type IV fimbrial biogenesis protein PilW
Core gene family 50	KE150271.1_631	CCUG-274-B	+	116889	117527	Type IV fimbrial biogenesis protein PilV
Core gene family 51	KE150276.1_1560	CCUG-274-B	-	35893	37083	Translation elongation factor Tu
Core gene family 52	KE150277.1_1699	CCUG-274-B	+	44250	44933	Copper-sensing two-component system response regulator CusR
Core gene family 53	KE150281.1_2143	CCUG-274-B	+	15050	15550	hypothetical protein
Core gene family 54	KE150284.1_2802	CCUG-274-B	-	40370	41152	3-hydroxyacyl-CoA dehydrogenase [isoleucine degradation] (EC 1.1.1.35)
Core gene family 55	KE150307.1_4830	CCUG-274-B	+	4905	5933	Cobalt/zinc/cadmium resistance protein CzcD
Core gene family 56	KE150273.1_1016	CCUG-274-B	+	3	1139	hypothetical protein
Core gene family 57	KE150278.1_1844	CCUG-274-B	-	64037	66556	Lead, cadmium, zinc and mercury transporting ATPase (EC 3.6.3.3) (EC 3.6.3.5); Copper-translocating P-type ATPase (EC 3.6.3.4)
Core gene family 58	KE150294.1_3847	CCUG-274-B	+	14912	16165	Peptidase M20D, amidohydrolase
Core gene family 59	KE150271.1_685	CCUG-274-B	+	170700	173585	Probable type iv pilus assembly fimv-related transmembrane protein
Core gene family 60	KE150272.1_995	CCUG-274-B	+	225178	226503	Uncharacterized MFS-type transporter
Core gene family 61	KE150300.1_4234	CCUG-274-B	+	6313	7998	Efflux ABC transporter for glutathione/L-cysteine, essential for assembly of bd-type respiratory oxidases => CydC subunit
Core gene family 62	KE150303.1_4656	CCUG-274-B	+	295461	297671	TOMM biosynthesis cyclodehydratase (protein C) / TOMM biosynthesis docking scaffold (protein D)
Core gene family 63	KE150336.1_5991	CCUG-274-B	+	95179	95979	zinc metalloproteinase Mpr protein
Core gene family 64	KE150272.1_835	CCUG-274-B	-	43965	45302	Methyl-accepting chemotaxis sensor/transducer protein
Core gene family 65	KE150272.1_865	CCUG-274-B	-	74232	80579	Response regulator receiver:CheW-like protein:ATP-binding region, ATPase-like:Hpt
Core gene family 66	KE150274.1_1368	CCUG-274-B	-	157993	158208	Orf33
Core gene family 67	KE150292.1_3553	CCUG-274-B	+	158580	158858	hypothetical protein
Core gene family 68	KE150292.1_3735	CCUG-274-B	-	349578	350867	Methyl-accepting chemotaxis sensor/transducer protein
Core gene family 69	KE150299.1_4174	CCUG-274-B	-	567	4886	Inner membrane component of TAM transport system
Core gene family 70	KE150302.1_4329	CCUG-274-B	+	2	646	vannilate transporter VanK
Core gene family 71	KE150315.1_5370	CCUG-274-B	+	19610	20116	RNA polymerase ECF-type sigma factor
Core gene family 72	KE150336.1_6037	CCUG-274-B	-	139000	141933	Two-component system sensor histidine kinase
Core gene family 73	KE150273.1_1156	CCUG-274-B	-	147847	150732	ATP-dependent, 3'-5' DNA helicase with strand annealing activity
Core gene family 74	KE150274.1_1220	CCUG-274-B	+	24542	25747	Uncharacterized MFS-type transporter
Core gene family 75	KE150275.1_1508	CCUG-274-B	+	146849	149941	Outer membrane usher protein
Core gene family 76	KE150279.1_2018	CCUG-274-B	+	113406	114263	Uncharacterized MFS-type transporter
Core gene family 77	KE150281.1_2149	CCUG-274-B	-	19167	19493	hypothetical protein
Core gene family 78	KE150282.1_2574	CCUG-274-B	-	19141	22131	Nicotinate dehydrogenase, molybdopterin-binding and cytochrome c subunit, NicB (EC 1.17.2.1)
Core gene family 79	KE150285.1_2870	CCUG-274-B	-	17302	19572	putative thiol:disulfide interchange protein
Core gene family 80	KE150285.1_2922	CCUG-274-B	+	73075	74550	Flagellar hook-length control protein FliK
Core gene family 81	KE150286.1_2949	CCUG-274-B	-	5774	7297	Sulfate permease
Core gene family 82	KE150286.1_2954	CCUG-274-B	+	10311	13418	Excinuclease ABC subunit A
Core gene family 83	KE150292.1_3742	CCUG-274-B	+	360112	360393	Putative regulatory protein
Core gene family 84	KE150303.1_4474	CCUG-274-B	-	96508	98973	hypothetical protein
Core gene family 85	KE150303.1_4558	CCUG-274-B	-	189585	191159	Methyl-accepting chemotaxis sensor/transducer protein
Core gene family 86	KE150303.1_4577	CCUG-274-B	-	206544	207665	ABC transporter, ATP-binding protein (cluster 1, maltose/g3p/polyamine/iron); ABC transporter, ATP-binding protein (cluster 10, nitrate/sulfonate/bicarbonate)
Core gene family 87	KE150308.1_4880	CCUG-274-B	-	10813	11964	TolA protein
Core gene family 88	KE150314.1_5284	CCUG-274-B	+	236817	238574	Uncharacterized ABC1 family protein XCC_1720
Core gene family 89	KE150336.1_5942	CCUG-274-B	+	38413	40584	T6SS forkhead associated domain protein ImpI/VasC
Core gene family 90	KE150270.1_302	CCUG-274-B	+	272228	273298	hypothetical protein
Core gene family 91	KE150270.1_311	CCUG-274-B	+	281601	282590	Galactose-binding protein regulator
Core gene family 92	KE150271.1_564	CCUG-274-B	-	45405	48248	diguanylate cyclase/phosphodiesterase (GGDEF & EAL domains) with PAS/PAC sensor(s)
Core gene family 93	KE150273.1_1170	CCUG-274-B	-	167141	167575	Uncharacterized protein PA5392, RidA/YER057c/UK114 superfamily
Core gene family 94	KE150274.1_1224	CCUG-274-B	-	29169	30620	Efflux transport system, outer membrane factor (OMF) lipoprotein
Core gene family 95	KE150275.1_1492	CCUG-274-B	-	125426	128131	Osmosensitive K+ channel histidine kinase KdpD
Core gene family 96	KE150275.1_1511	CCUG-274-B	+	151858	154002	Transcriptional repressor of PutA and PutP / Proline dehydrogenase (EC 1.5.5.2) / Delta-1-pyrroline-5-carboxylate dehydrogenase (EC 1.2.1.88)
Core gene family 97	KE150276.1_1573	CCUG-274-B	+	49928	52549	Fibronectin type III domain protein
Core gene family 98	KE150276.1_1641	CCUG-274-B	-	114846	116114	O-antigen ligase
Core gene family 99	KE150278.1_1816	CCUG-274-B	+	28955	31324	General secretion pathway protein D
Core gene family 100	KE150278.1_1859	CCUG-274-B	-	80813	82465	Adenylate cyclase (EC 4.6.1.1)
Core gene family 101	KE150281.1_2248	CCUG-274-B	-	133663	134760	MBL-fold metallo-hydrolase superfamily
Core gene family 102	KE150281.1_2436	CCUG-274-B	-	333268	335646	Sensor protein
Core gene family 103	KE150282.1_2570	CCUG-274-B	-	11507	14443	NAD-dependent formate dehydrogenase alpha subunit
Core gene family 104	KE150283.1_2730	CCUG-274-B	-	72550	74247	Thiamine pyrophosphate-requiring enzymes
Core gene family 105	KE150284.1_2766	CCUG-274-B	+	3	1502	hypothetical protein
Core gene family 106	KE150285.1_2882	CCUG-274-B	-	32121	34220	Flagellar biosynthesis protein FlhA
Core gene family 107	KE150287.1_3116	CCUG-274-B	-	52937	53224	Putative regulatory protein
Core gene family 108	KE150291.1_3354	CCUG-274-B	-	9017	10327	ABC transporter, substrate-binding protein RSc1750
Core gene family 109	KE150292.1_3517	CCUG-274-B	+	112837	116364	Chromosome partition protein smc
Core gene family 110	KE150292.1_3555	CCUG-274-B	+	161042	161386	hypothetical protein
Core gene family 111	KE150294.1_3876	CCUG-274-B	-	42194	43087	Transcriptional regulator, LysR family
Core gene family 112	KE150299.1_4221	CCUG-274-B	+	53154	54491	Immune-responsive protein 1
Core gene family 113	KE150300.1_4233	CCUG-274-B	+	4676	6316	Efflux ABC transporter for glutathione/L-cysteine, essential for assembly of bd-type respiratory oxidases => CydD subunit
Core gene family 114	KE150303.1_4477	CCUG-274-B	-	103038	106019	hypothetical protein
Core gene family 115	KE150303.1_4519	CCUG-274-B	-	148972	152358	Error-prone repair homolog of DNA polymerase III alpha subunit (EC 2.7.7.7)
Core gene family 116	KE150303.1_4555	CCUG-274-B	-	185881	187761	Signal transduction histidine kinase regulating C4-dicarboxylate transport system (EC 2.7.13.3)
Core gene family 117	KE150303.1_4619	CCUG-274-B	+	252496	253416	Pyridoxal kinase (EC 2.7.1.35)
Core gene family 118	KE150303.1_4637	CCUG-274-B	+	270586	274434	Multidomain signal transduction protein including CheB-like methylesterase, CheR-like methyltransferase and BaeS-like histidine kinase
Core gene family 119	KE150303.1_4664	CCUG-274-B	-	304321	307794	hypothetical protein
Core gene family 120	KE150303.1_4702	CCUG-274-B	-	341853	343904	DNA helicase related protein
Core gene family 121	KE150304.1_4719	CCUG-274-B	+	16645	18918	hypothetical protein
Core gene family 122	KE150305.1_4774	CCUG-274-B	+	22531	23481	Transcriptional regulator, LysR family
Core gene family 123	KE150306.1_4819	CCUG-274-B	+	29571	31766	Exodeoxyribonuclease V alpha chain (EC 3.1.11.5)
Core gene family 124	KE150314.1_5172	CCUG-274-B	-	121974	123701	ABC transporter, ATP-binding protein (cluster 5, nickel/peptides/opines) / ABC transporter, ATP-binding protein (cluster 5, nickel/peptides/opines)
Core gene family 125	KE150314.1_5198	CCUG-274-B	+	147391	148929	Sensor protein fixL (EC 2.7.3.-)
Core gene family 126	KE150318.1_5422	CCUG-274-B	+	4137	9497	Non-ribosomal peptide synthetase modules, pyoverdine @ Siderophore biosynthesis non-ribosomal peptide synthetase modules
Core gene family 127	KE150325.1_5631	CCUG-274-B	-	91802	92410	hypothetical protein
Core gene family 128	KE150336.1_6062	CCUG-274-B	+	162115	163356	CzcABC family efflux RND transporter, membrane fusion protein
Core gene family 129	KE150270.1_235	CCUG-274-B	+	208891	210681	3-methylmercaptopropionyl-CoA dehydrogenase (DmdC)
Core gene family 130	KE150270.1_293	CCUG-274-B	-	264502	265965	Transcriptional regulator, GntR family domain / Aspartate aminotransferase (EC 2.6.1.1)
Core gene family 131	KE150271.1_594	CCUG-274-B	+	81411	83978	AttF component of AttEFGH ABC transport system / AttG component of AttEFGH ABC transport system
Core gene family 132	KE150271.1_752	CCUG-274-B	-	240790	242349	Methyl-accepting chemotaxis sensor/transducer protein
Core gene family 133	KE150272.1_843	CCUG-274-B	-	51350	52801	Two-component system sensor histidine kinase
Core gene family 134	KE150272.1_936	CCUG-274-B	+	158011	159525	Two-component transcriptional response regulator, AtoC family
Core gene family 135	KE150272.1_992	CCUG-274-B	+	220109	222595	Ferric siderophore receptor, TonB dependent
Core gene family 136	KE150273.1_1109	CCUG-274-B	+	93650	93973	Transcriptional regulator, HxlR family
Core gene family 137	KE150273.1_1129	CCUG-274-B	+	116763	119030	hypothetical protein
Core gene family 138	KE150273.1_1139	CCUG-274-B	+	128776	130164	Chromate transport protein ChrA
Core gene family 139	KE150273.1_1147	CCUG-274-B	-	136640	139726	Fe-S protein, homolog of lactate dehydrogenase SO1521
Core gene family 140	KE150273.1_1165	CCUG-274-B	-	159557	160729	Uncharacterized MFS-type transporter
Core gene family 141	KE150273.1_1169	CCUG-274-B	-	166410	167087	Protein of unknown function PA5391, DUF1028 family
Core gene family 142	KE150273.1_1171	CCUG-274-B	-	167629	168903	Putative monooxygenase
Core gene family 143	KE150274.1_1318	CCUG-274-B	-	115742	117673	Threonyl-tRNA synthetase (EC 6.1.1.3)
Core gene family 144	KE150275.1_1370	CCUG-274-B	-	167	1402	L-lactate dehydrogenase
Core gene family 145	KE150275.1_1382	CCUG-274-B	-	12414	14090	Hypothetical protein, restriction endonuclease-like VRR-NUC domain
Core gene family 146	KE150275.1_1391	CCUG-274-B	-	21343	22431	Acyl-CoA dehydrogenase, short-chain specific (EC 1.3.8.1)
Core gene family 147	KE150275.1_1415	CCUG-274-B	-	42639	43889	Precorrin-3B synthase
Core gene family 148	KE150275.1_1447	CCUG-274-B	-	78385	79665	FIG097052: Sugar transporter
Core gene family 149	KE150275.1_1455	CCUG-274-B	+	86089	88608	Outer membrane receptor proteins, likely involved in siderophore uptake
Core gene family 150	KE150276.1_1592	CCUG-274-B	+	68261	69043	ABC transporter, permease protein (cluster 3, basic aa/glutamine/opines)
Core gene family 151	KE150276.1_1596	CCUG-274-B	-	70623	72668	Peptidoglycan D,D-transpeptidase MrdA (EC 3.4.16.4)
Core gene family 152	KE150276.1_1629	CCUG-274-B	-	103315	104043	Transcriptional regulator, AraC family
Core gene family 153	KE150276.1_1647	CCUG-274-B	-	120652	121467	Iron-chelator utilization protein
Core gene family 154	KE150278.1_1813	CCUG-274-B	+	26362	27606	General secretion pathway protein L
Core gene family 155	KE150278.1_1834	CCUG-274-B	+	50099	52084	Transport-related membrane protein
Core gene family 156	KE150278.1_1842	CCUG-274-B	+	62343	63218	ortholog of Bordetella pertussis (BX470248) BP1188
Core gene family 157	KE150278.1_1869	CCUG-274-B	-	92429	96247	Aerobic cobaltochelatase CobN subunit (EC 6.6.1.2)
Core gene family 158	KE150279.1_1918	CCUG-274-B	+	16466	18238	ABC-type efflux pump, duplicated ATPase component YbhF
Core gene family 159	KE150280.1_2026	CCUG-274-B	-	6603	7394	Aerobic carbon monoxide dehydrogenase (quinone), medium chain (EC 1.2.5.3)
Core gene family 160	KE150281.1_2145	CCUG-274-B	+	16118	17407	Arsenite/antimonite:H+ antiporter ArsB
Core gene family 161	KE150281.1_2157	CCUG-274-B	+	29122	31092	Transcriptional activator of acetoin/glycerol metabolism
Core gene family 162	KE150281.1_2177	CCUG-274-B	+	54669	55664	Transcriptional regulator PA2681, LysR family
Core gene family 163	KE150281.1_2236	CCUG-274-B	-	119711	122185	Multimodular transpeptidase-transglycosylase (EC 2.4.1.129) (EC 3.4.-.-)
Core gene family 164	KE150281.1_2310	CCUG-274-B	+	196270	197685	Ubiquinol-cytochrome C reductase, cytochrome B subunit (EC 1.10.2.2)
Core gene family 165	KE150281.1_2408	CCUG-274-B	+	303415	304059	Transporter, LysE family
Core gene family 166	KE150281.1_2433	CCUG-274-B	-	329068	330843	DNA repair protein RecN
Core gene family 167	KE150281.1_2441	CCUG-274-B	+	340492	341817	Methyl-accepting chemotaxis protein I (serine chemoreceptor protein)
Core gene family 168	KE150281.1_2449	CCUG-274-B	-	349016	350014	Regulatory protein, RpfE type
Core gene family 169	KE150281.1_2452	CCUG-274-B	+	352654	353124	Transcriptional regulator, MarR family
Core gene family 170	KE150281.1_2465	CCUG-274-B	+	365806	368556	diguanylate cyclase/phosphodiesterase (GGDEF & EAL domains) with PAS/PAC sensor(s)
Core gene family 171	KE150283.1_2765	CCUG-274-B	-	100167	100541	Alkanal monooxygenase alpha chain (EC 1.14.14.3)
Core gene family 172	KE150286.1_2971	CCUG-274-B	-	28205	30628	Thymidine phosphorylase (EC 2.4.2.4)
Core gene family 173	KE150288.1_3156	CCUG-274-B	+	18608	20104	Streptococcal hemagglutinin protein
Core gene family 174	KE150288.1_3174	CCUG-274-B	+	36832	37839	BUG/TctC family periplasmic protein
Core gene family 175	KE150290.1_3315	CCUG-274-B	-	37297	38541	Cyclopropane fatty acid synthase and related methyltransferases
Core gene family 176	KE150290.1_3319	CCUG-274-B	+	40764	41861	hypothetical protein
Core gene family 177	KE150291.1_3352	CCUG-274-B	+	5646	7796	FIG001454: Transglutaminase-like enzymes, putative cysteine proteases
Core gene family 178	KE150292.1_3481	CCUG-274-B	+	76238	77827	Cytosol aminopeptidase PepA (EC 3.4.11.1)
Core gene family 179	KE150292.1_3568	CCUG-274-B	+	174820	176040	Zinc-binding GTPase YciC
Core gene family 180	KE150292.1_3569	CCUG-274-B	+	176136	177026	GTP cyclohydrolase I (EC 3.5.4.16) type 2
Core gene family 181	KE150292.1_3571	CCUG-274-B	+	177217	177777	Carbonic anhydrase-like protein PA5540
Core gene family 182	KE150295.1_3910	CCUG-274-B	+	11041	13908	Bacteriophage N4 adsorption protein A
Core gene family 183	KE150295.1_3946	CCUG-274-B	+	51681	53063	Multicopper oxidase
Core gene family 184	KE150298.1_4159	CCUG-274-B	-	50511	51374	Permease of the drug/metabolite transporter (DMT) superfamily
Core gene family 185	KE150298.1_4162	CCUG-274-B	+	53557	54753	Uncharacterized MFS-type transporter
Core gene family 186	KE150299.1_4204	CCUG-274-B	-	32926	34878	3-oxoacyl-[acyl-carrier-protein] synthase III (EC 2.3.1.41)
Core gene family 187	KE150299.1_4209	CCUG-274-B	-	38928	39995	2,3-butanediol dehydrogenase, R-alcohol forming, (R)- and (S)-acetoin-specific (EC 1.1.1.4)
Core gene family 188	KE150300.1_4282	CCUG-274-B	+	56791	58647	Dihydroxy-acid dehydratase (EC 4.2.1.9)
Core gene family 189	KE150303.1_4581	CCUG-274-B	-	210702	212261	L-sorbosone dehydrogenase, NAD(P) dependent
Core gene family 190	KE150303.1_4685	CCUG-274-B	-	325854	326747	Transcriptional regulator, LysR family
Core gene family 191	KE150305.1_4795	CCUG-274-B	+	44121	44903	1,2-epoxyphenylacetyl-CoA isomerase (EC 5.3.3.18)
Core gene family 192	KE150307.1_4843	CCUG-274-B	-	17456	18289	Shikimate 5-dehydrogenase I alpha (EC 1.1.1.25)
Core gene family 193	KE150308.1_4906	CCUG-274-B	-	36396	37292	hypothetical protein
Core gene family 194	KE150310.1_4969	CCUG-274-B	+	33153	34307	Protein of unknown function DUF1446
Core gene family 195	KE150312.1_4999	CCUG-274-B	+	3	1127	FIG00710941: hypothetical protein
Core gene family 196	KE150314.1_5101	CCUG-274-B	-	48065	49354	ABC transporter, ATP-binding protein
Core gene family 197	KE150314.1_5106	CCUG-274-B	-	53684	56158	General secretion pathway protein D
Core gene family 198	KE150314.1_5283	CCUG-274-B	+	234648	236726	Oxidoreductase, molybdopterin-binding
Core gene family 199	KE150314.1_5309	CCUG-274-B	+	270529	271608	O-methyltransferase
Core gene family 200	KE150317.1_5414	CCUG-274-B	+	17322	18401	Acyl-CoA dehydrogenase (EC 1.3.8.1), Mycobacterial subgroup FadE16
Core gene family 201	KE150318.1_5423	CCUG-274-B	+	9497	14164	Polyketide synthase modules and related proteins
Core gene family 202	KE150324.1_5526	CCUG-274-B	-	10103	12637	ABC transporter, fused permease protein
Core gene family 203	KE150325.1_5604	CCUG-274-B	+	60290	62002	para-nitrobenzyl esterase (intracellular esterase B)
Core gene family 204	KE150325.1_5650	CCUG-274-B	+	114021	115196	Transcriptional activator of acetoin/glycerol metabolism
Core gene family 205	KE150325.1_5665	CCUG-274-B	+	131791	133260	Efflux transport system, outer membrane factor (OMF) lipoprotein
Core gene family 206	KE150325.1_5670	CCUG-274-B	-	138143	139387	hypothetical protein
Core gene family 207	KE150329.1_5879	CCUG-274-B	+	2555	3772	CzcABC family efflux RND transporter, membrane fusion protein
Core gene family 208	KE150330.1_5883	CCUG-274-B	+	97	873	Demethylmenaquinone methyltransferase-like protein
Core gene family 209	KE150330.1_5884	CCUG-274-B	+	873	1925	D-3-phosphoglycerate dehydrogenase (EC 1.1.1.95)
Core gene family 210	KE150336.1_5923	CCUG-274-B	+	16813	19461	c-di-GMP phosphodiesterase (EC 3.1.4.52) => PdeI
Core gene family 211	KE150336.1_5939	CCUG-274-B	+	34982	37069	T6SS Serine/threonine protein kinase (EC 2.7.11.1) PpkA
Core gene family 212	KE150336.1_5960	CCUG-274-B	+	59527	59922	hypothetical protein
Core gene family 213	KE150336.1_6025	CCUG-274-B	-	126357	127337	Lipase/esterase
Core gene family 214	KE150336.1_6053	CCUG-274-B	-	154424	155377	Auxin efflux carrier family protein
Core gene family 215	KE150270.1_51	CCUG-274-B	+	34837	36147	Cell division trigger factor (EC 5.2.1.8)
Core gene family 216	KE150270.1_234	CCUG-274-B	+	207524	208894	Uncharacterized MFS-type transporter
Core gene family 217	KE150270.1_244	CCUG-274-B	+	219018	220217	YfdE protein
Core gene family 218	KE150270.1_410	CCUG-274-B	-	395197	396126	Transcriptional regulator, LysR family
Core gene family 219	KE150271.1_581	CCUG-274-B	-	65290	66150	Esterase/lipase
Core gene family 220	KE150271.1_658	CCUG-274-B	-	145925	147160	Molybdopterin molybdenumtransferase (EC 2.10.1.1)
Core gene family 221	KE150271.1_666	CCUG-274-B	+	153382	155187	Predicted ATPase related to phosphate starvation-inducible protein PhoH
Core gene family 222	KE150271.1_679	CCUG-274-B	+	165408	166829	3-isopropylmalate dehydratase large subunit (EC 4.2.1.33)
Core gene family 223	KE150271.1_688	CCUG-274-B	+	175282	176538	Tryptophan synthase beta chain (EC 4.2.1.20)
Core gene family 224	KE150271.1_690	CCUG-274-B	+	177410	178285	Acetyl-coenzyme A carboxyl transferase beta chain (EC 6.4.1.2)
Core gene family 225	KE150271.1_757	CCUG-274-B	+	246822	247370	hypothetical protein
Core gene family 226	KE150271.1_771	CCUG-274-B	-	262011	263078	ABC transporter, ATP-binding protein (cluster 1, maltose/g3p/polyamine/iron); ABC transporter, ATP-binding protein (cluster 10, nitrate/sulfonate/bicarbonate)
Core gene family 227	KE150272.1_831	CCUG-274-B	+	40336	41817	Tyrosinase (EC 1.14.18.1)
Core gene family 228	KE150272.1_852	CCUG-274-B	-	61957	63603	Ferric iron ABC transporter, permease protein
Core gene family 229	KE150272.1_864	CCUG-274-B	+	72661	74142	Deoxyribodipyrimidine photolyase (EC 4.1.99.3)
Core gene family 230	KE150272.1_879	CCUG-274-B	+	91796	92329	probable membrane protein YPO3302
Core gene family 231	KE150272.1_884	CCUG-274-B	+	95336	97234	Exoenzymes regulatory protein AepA precursor
Core gene family 232	KE150272.1_897	CCUG-274-B	-	113815	114819	hypothetical protein
Core gene family 233	KE150272.1_908	CCUG-274-B	-	126066	127268	hypothetical protein
Core gene family 234	KE150272.1_938	CCUG-274-B	+	160683	163601	Ribonucleotide reductase of class Ia (aerobic), alpha subunit (EC 1.17.4.1)
Core gene family 235	KE150272.1_957	CCUG-274-B	+	181080	181664	Esterase YqiA
Core gene family 236	KE150272.1_976	CCUG-274-B	-	201789	203318	UDP-N-acetylmuramoyl-dipeptide--2,6-diaminopimelate ligase (EC 6.3.2.13)
Core gene family 237	KE150273.1_1043	CCUG-274-B	+	27907	29385	Putative diheme cytochrome c-553
Core gene family 238	KE150273.1_1085	CCUG-274-B	+	69022	70011	Transcriptional regulator, LacI family
Core gene family 239	KE150273.1_1140	CCUG-274-B	+	130178	131005	Transcriptional regulator, AraC family
Core gene family 240	KE150273.1_1166	CCUG-274-B	-	160726	161967	Beta-lactamase class C-like and penicillin binding proteins (PBPs) superfamily
Core gene family 241	KE150273.1_1167	CCUG-274-B	+	162084	163055	Transcriptional regulator, LysR family
Core gene family 242	KE150273.1_1172	CCUG-274-B	-	169019	169717	Branched-chain amino acid ABC transporter, ATP-binding protein LivF (TC 3.A.1.4.1)
Core gene family 243	KE150274.1_1221	CCUG-274-B	-	25760	26893	Efflux ABC transporter, permease protein
Core gene family 244	KE150274.1_1222	CCUG-274-B	-	26895	28109	Domain of unknown function / Efflux ABC transporter, permease protein
Core gene family 245	KE150274.1_1223	CCUG-274-B	-	28123	29172	Membrane-fusion protein
Core gene family 246	KE150274.1_1351	CCUG-274-B	+	139783	141723	tRNA (5-methylaminomethyl-2-thiouridylate)-methyltransferase (EC 2.1.1.61) / FAD-dependent cmnm(5)s(2)U34 oxidoreductase
Core gene family 247	KE150275.1_1376	CCUG-274-B	-	5493	6332	Efflux ABC transporter, permease protein
Core gene family 248	KE150275.1_1390	CCUG-274-B	-	20531	21346	ABC transporter, ATP-binding protein (cluster 1, maltose/g3p/polyamine/iron); ABC transporter, ATP-binding protein (cluster 10, nitrate/sulfonate/bicarbonate)
Core gene family 249	KE150275.1_1395	CCUG-274-B	+	25460	27238	Dehydratase, IlvD/Edd family
Core gene family 250	KE150275.1_1411	CCUG-274-B	-	38494	39672	Precorrin-6Y C(5,15)-methyltransferase [decarboxylating] (EC 2.1.1.132)
Core gene family 251	KE150275.1_1417	CCUG-274-B	+	45917	47050	Putative transmembrane sensor
Core gene family 252	KE150275.1_1472	CCUG-274-B	+	103880	104854	Transcriptional regulator, LysR family
Core gene family 253	KE150275.1_1478	CCUG-274-B	-	110735	113161	Xanthine dehydrogenase, molybdenum binding subunit (EC 1.17.1.4)
Core gene family 254	KE150275.1_1503	CCUG-274-B	+	140449	141543	hypothetical protein
Core gene family 255	KE150275.1_1504	CCUG-274-B	+	141787	143601	hypothetical protein
Core gene family 256	KE150276.1_1516	CCUG-274-B	+	6066	7520	Efflux transport system, outer membrane factor (OMF) lipoprotein
Core gene family 257	KE150276.1_1627	CCUG-274-B	-	101308	102210	Zn-dependent protease with chaperone function PA4632
Core gene family 258	KE150277.1_1710	CCUG-274-B	+	56034	56807	Oxidoreductase, aldo/keto reductase family
Core gene family 259	KE150278.1_1838	CCUG-274-B	-	56379	59243	DnaK-related protein
Core gene family 260	KE150278.1_1872	CCUG-274-B	-	98381	99148	Vitamin B12 ABC transporter, ATP-binding protein BtuD
Core gene family 261	KE150278.1_1883	CCUG-274-B	+	108907	109839	NrtR-regulated hypothetical OrfY
Core gene family 262	KE150279.1_1968	CCUG-274-B	-	63951	65426	Inosine-5'-monophosphate dehydrogenase (EC 1.1.1.205) / CBS domain
Core gene family 263	KE150280.1_2027	CCUG-274-B	-	7405	9795	Aerobic carbon monoxide dehydrogenase (quinone), large chain (EC 1.2.5.3)
Core gene family 264	KE150280.1_2045	CCUG-274-B	+	30604	31542	Porphobilinogen deaminase (EC 2.5.1.61)
Core gene family 265	KE150280.1_2047	CCUG-274-B	+	32362	33504	Uncharacterized protein EC-HemX
Core gene family 266	KE150280.1_2078	CCUG-274-B	+	60713	61669	Transcriptional regulator, LysR family
Core gene family 267	KE150280.1_2091	CCUG-274-B	+	73765	74823	putative membrane protein
Core gene family 268	KE150280.1_2098	CCUG-274-B	+	79897	80829	Ornithine carbamoyltransferase (EC 2.1.3.3)
Core gene family 269	KE150280.1_2111	CCUG-274-B	+	89971	90756	Transcriptional regulator, AraC family
Core gene family 270	KE150280.1_2115	CCUG-274-B	-	94262	95266	DNA-3-methyladenine glycosylase II (EC 3.2.2.21)
Core gene family 271	KE150281.1_2142	CCUG-274-B	+	14714	15037	Transcriptional regulator, ArsR family
Core gene family 272	KE150281.1_2144	CCUG-274-B	+	15557	16063	Arsenate reductase (EC 1.20.4.4) thioredoxin-coupled, LMWP family
Core gene family 273	KE150281.1_2168	CCUG-274-B	-	43999	44943	Transcriptional regulator, LysR family
Core gene family 274	KE150281.1_2273	CCUG-274-B	+	161705	165553	Pellicle/biofilm biosynthesis protein PelB
Core gene family 275	KE150281.1_2444	CCUG-274-B	+	343643	345415	Methyl-accepting chemotaxis sensor/transducer protein
Core gene family 276	KE150282.1_2575	CCUG-274-B	-	22128	22685	Nicotinate dehydrogenase, 2Fe-2S subunit subunit, NicA (EC 1.17.2.1)
Core gene family 277	KE150282.1_2616	CCUG-274-B	+	60108	60851	Phosphoglycerate mutase (EC 5.4.2.11)
Core gene family 278	KE150282.1_2617	CCUG-274-B	+	60973	62409	Carboxyl-terminal protease (EC 3.4.21.102)
Core gene family 279	KE150282.1_2620	CCUG-274-B	-	63841	64473	Two-component transcriptional response regulator, LuxR family
Core gene family 280	KE150283.1_2664	CCUG-274-B	+	4889	6364	Aldehyde dehydrogenase (EC 1.2.1.3)
Core gene family 281	KE150283.1_2678	CCUG-274-B	-	18578	19552	Bacteriophage-related DNA polymerase
Core gene family 282	KE150283.1_2681	CCUG-274-B	+	20874	22442	D-alanyl-D-alanine carboxypeptidase (EC 3.4.16.4)
Core gene family 283	KE150283.1_2684	CCUG-274-B	-	24608	26146	Malonate-semialdehyde dehydrogenase [inositol] (EC 1.2.1.18)
Core gene family 284	KE150283.1_2696	CCUG-274-B	-	38138	39124	ABC transporter related
Core gene family 285	KE150283.1_2720	CCUG-274-B	+	62566	64830	ATP-dependent DNA helicase RecG (EC 3.6.4.12)
Core gene family 286	KE150284.1_2792	CCUG-274-B	-	30334	31416	Alpha-methylacyl-CoA racemase (EC 5.1.99.4)
Core gene family 287	KE150284.1_2794	CCUG-274-B	-	33119	34333	ABC transporter, substrate-binding protein BBta_7080 family
Core gene family 288	KE150284.1_2803	CCUG-274-B	+	41330	44092	Regulatory protein, LuxR:Tetratricopeptide TPR_4
Core gene family 289	KE150284.1_2812	CCUG-274-B	+	52643	53722	Muramoyltetrapeptide carboxypeptidase (EC 3.4.17.13)
Core gene family 290	KE150284.1_2817	CCUG-274-B	+	58963	60291	Ferric iron ABC transporter, iron-binding protein
Core gene family 291	KE150284.1_2818	CCUG-274-B	+	60369	62108	Ferric iron ABC transporter, permease protein
Core gene family 292	KE150284.1_2824	CCUG-274-B	+	66588	67682	4-hydroxyphenylpyruvate dioxygenase (EC 1.13.11.27)
Core gene family 293	KE150285.1_2868	CCUG-274-B	-	15069	16340	Na+/H+ antiporter NhaA type
Core gene family 294	KE150285.1_2930	CCUG-274-B	-	79088	79717	Two-component transcriptional response regulator, LuxR family
Core gene family 295	KE150285.1_2934	CCUG-274-B	+	81926	84130	Signal transduction histidine kinase CheA
Core gene family 296	KE150286.1_2966	CCUG-274-B	-	23363	24346	Methionyl-tRNA formyltransferase (EC 2.1.2.9)
Core gene family 297	KE150286.1_2987	CCUG-274-B	+	52045	54786	Glutamine synthetase adenylyl-L-tyrosine phosphorylase (EC 2.7.7.89) / Glutamate-ammonia-ligase adenylyltransferase (EC 2.7.7.42)
Core gene family 298	KE150288.1_3159	CCUG-274-B	+	22628	24238	hypothetical protein
Core gene family 299	KE150288.1_3186	CCUG-274-B	-	48473	49510	LysR family transcriptional regulator y2377 (Yersinia pestis KIM)
Core gene family 300	KE150288.1_3197	CCUG-274-B	+	59521	61020	Long-chain-fatty-acid--CoA ligase (EC 6.2.1.3)
Core gene family 301	KE150288.1_3204	CCUG-274-B	+	67191	68750	Beta-lactamase class C-like and penicillin binding proteins (PBPs) superfamily / DUF3471 domain
Core gene family 302	KE150289.1_3238	CCUG-274-B	-	27189	29393	D(-)-3-hydroxybutyrate oligomer hydrolase (EC 3.1.1.22)
Core gene family 303	KE150289.1_3263	CCUG-274-B	-	50206	52728	Ferrichrome-iron receptor
Core gene family 304	KE150289.1_3269	CCUG-274-B	-	59658	60704	hypothetical protein
Core gene family 305	KE150290.1_3339	CCUG-274-B	+	60115	60927	Transcriptional regulator protein
Core gene family 306	KE150290.1_3344	CCUG-274-B	-	67153	70290	Multidrug efflux system MdtABC-TolC, inner-membrane proton/drug antiporter MdtB (RND type)
Core gene family 307	KE150292.1_3511	CCUG-274-B	+	103676	105673	Sigma-54 dependent DNA-binding transcriptional regulator
Core gene family 308	KE150292.1_3521	CCUG-274-B	-	120972	123782	Signal transduction domain / Positive regulator of CheA protein activity (CheW)
Core gene family 309	KE150292.1_3527	CCUG-274-B	+	129491	130672	Acetyl-CoA acetyltransferase (EC 2.3.1.9)
Core gene family 310	KE150292.1_3535	CCUG-274-B	-	136510	137469	hypothetical protein
Core gene family 311	KE150292.1_3558	CCUG-274-B	-	163629	164777	Possible regulatory protein similar to urea ABC transporter, substrate binding protein
Core gene family 312	KE150292.1_3559	CCUG-274-B	-	164858	166594	Nitric oxide reductase activation protein NorD
Core gene family 313	KE150292.1_3575	CCUG-274-B	-	179528	181060	Optional hypothetical component of the B12 transporter BtuN
Core gene family 314	KE150292.1_3582	CCUG-274-B	+	186978	187685	Retroviral aspartyl protease domain protein
Core gene family 315	KE150292.1_3586	CCUG-274-B	+	190952	192481	DNA-binding transcriptional regulator, MocR family / aminotransferase domain
Core gene family 316	KE150293.1_3781	CCUG-274-B	+	16810	18693	Diguanylate cyclase/phosphodiesterase domain 2 (EAL)
Core gene family 317	KE150293.1_3798	CCUG-274-B	+	35147	36070	Transcriptional regulator DmlR, LysR family
Core gene family 318	KE150295.1_3912	CCUG-274-B	+	15019	16152	Alginate biosynthesis protein AlgX
Core gene family 319	KE150295.1_3950	CCUG-274-B	+	54595	55605	endo-type 6-aminohexanoate oligomer hydrolase
Core gene family 320	KE150297.1_4067	CCUG-274-B	-	16350	17426	Transcriptional regulator, AraC family
Core gene family 321	KE150297.1_4094	CCUG-274-B	-	48440	49618	Uncharacterized MFS-type transporter
Core gene family 322	KE150298.1_4123	CCUG-274-B	-	15695	16522	Transcriptional regulator, IclR family
Core gene family 323	KE150298.1_4131	CCUG-274-B	-	24325	25989	Amidohydrolase domain protein
Core gene family 324	KE150298.1_4155	CCUG-274-B	+	45780	46670	Transcriptional regulator, LysR family
Core gene family 325	KE150298.1_4156	CCUG-274-B	-	47050	48438	putative membrane protein
Core gene family 326	KE150298.1_4157	CCUG-274-B	+	48584	49513	LysR family transcriptional regulator STM3121
Core gene family 327	KE150299.1_4175	CCUG-274-B	-	4889	6739	Outer membrane component of TAM transport system
Core gene family 328	KE150300.1_4266	CCUG-274-B	+	37033	39624	Aconitate hydratase 2 (EC 4.2.1.3) @ 2-methylisocitrate dehydratase (EC 4.2.1.99)
Core gene family 329	KE150302.1_4355	CCUG-274-B	-	28024	30150	Protein acetyltransferase
Core gene family 330	KE150302.1_4368	CCUG-274-B	+	42040	43236	Acyl-CoA dehydrogenase, long-chain specific (EC 1.3.8.8)
Core gene family 331	KE150303.1_4472	CCUG-274-B	-	93600	95270	hypothetical protein
Core gene family 332	KE150303.1_4478	CCUG-274-B	-	106096	109038	hypothetical protein
Core gene family 333	KE150303.1_4486	CCUG-274-B	+	114588	115514	hypothetical protein
Core gene family 334	KE150303.1_4492	CCUG-274-B	-	119597	121120	Two-component system sensor histidine kinase
Core gene family 335	KE150303.1_4496	CCUG-274-B	+	123949	124947	Thioredoxin
Core gene family 336	KE150303.1_4502	CCUG-274-B	+	128974	132174	Tetrathionate reductase subunit A
Core gene family 337	KE150303.1_4520	CCUG-274-B	-	152351	153859	DNA polymerase IV (EC 2.7.7.7)
Core gene family 338	KE150303.1_4521	CCUG-274-B	-	153866	154750	RecA/RadA recombinase
Core gene family 339	KE150303.1_4583	CCUG-274-B	-	213109	214704	Acyl-CoA:acetate CoA-transferase, alpha subunit (EC 2.8.3.8) / Acyl-CoA:acetate CoA-transferase, beta subunit (EC 2.8.3.8)
Core gene family 340	KE150303.1_4604	CCUG-274-B	+	235109	236038	Transcriptional regulator, LysR family
Core gene family 341	KE150303.1_4621	CCUG-274-B	+	254482	255456	Mll5186 protein
Core gene family 342	KE150304.1_4729	CCUG-274-B	-	24902	26302	ATP-dependent 23S rRNA helicase DbpA
Core gene family 343	KE150305.1_4761	CCUG-274-B	+	9464	10288	hypothetical protein
Core gene family 344	KE150306.1_4806	CCUG-274-B	+	5021	9133	DNA-directed RNA polymerase beta subunit (EC 2.7.7.6)
Core gene family 345	KE150306.1_4807	CCUG-274-B	+	9157	13386	DNA-directed RNA polymerase beta' subunit (EC 2.7.7.6)
Core gene family 346	KE150306.1_4811	CCUG-274-B	+	16289	18631	Probable two component sensor histidine kinase transcription regulator protein (EC 2.7.3.-)
Core gene family 347	KE150306.1_4825	CCUG-274-B	-	35988	37319	D-amino acid dehydrogenase (EC 1.4.99.6)
Core gene family 348	KE150307.1_4848	CCUG-274-B	-	21148	22173	Oxidoreductase, aldo/keto reductase family
Core gene family 349	KE150307.1_4851	CCUG-274-B	-	24262	25221	4-carboxy-2-hydroxymuconate-6-semialdehyde dehydrogenase
Core gene family 350	KE150307.1_4855	CCUG-274-B	-	27637	28554	2-pyrone-4,6-dicarboxylic acid hydrolase (EC 3.1.1.57)
Core gene family 351	KE150307.1_4856	CCUG-274-B	-	28565	29248	4-carboxy-4-hydroxy-2-oxoadipate aldolase (EC 4.1.3.17)
Core gene family 352	KE150309.1_4914	CCUG-274-B	-	14763	15728	Esterase/lipase
Core gene family 353	KE150309.1_4933	CCUG-274-B	-	33407	36385	Na(+) H(+) antiporter subunit A / Na(+) H(+) antiporter subunit B
Core gene family 354	KE150310.1_4967	CCUG-274-B	-	31152	32117	Thiamine-monophosphate kinase (EC 2.7.4.16)
Core gene family 355	KE150311.1_4991	CCUG-274-B	-	25019	25903	Hydrolase, alpha/beta fold family
Core gene family 356	KE150311.1_4995	CCUG-274-B	+	27059	28867	Glutaminyl-tRNA synthetase (EC 6.1.1.18)
Core gene family 357	KE150312.1_5008	CCUG-274-B	-	11378	12865	Acyl-CoA reductase (EC 1.2.1.50)
Core gene family 358	KE150312.1_5025	CCUG-274-B	-	29363	30265	Transcriptional regulator, LysR family
Core gene family 359	KE150313.1_5044	CCUG-274-B	-	18395	19927	hypothetical protein
Core gene family 360	KE150314.1_5062	CCUG-274-B	-	2746	3504	Transcriptional regulator, GntR family
Core gene family 361	KE150314.1_5123	CCUG-274-B	-	69533	70453	Zinc metalloprotease
Core gene family 362	KE150314.1_5135	CCUG-274-B	-	83144	83884	Transcriptional regulator, GntR family
Core gene family 363	KE150314.1_5147	CCUG-274-B	-	95529	96011	Transcriptional regulator, AsnC family
Core gene family 364	KE150314.1_5152	CCUG-274-B	+	103032	105332	Ferrichrome-iron receptor
Core gene family 365	KE150314.1_5189	CCUG-274-B	-	140033	141019	Acryloyl-CoA reductase AcuI/YhdH (EC 1.3.1.84)
Core gene family 366	KE150314.1_5286	CCUG-274-B	-	239827	240840	hypothetical protein
Core gene family 367	KE150314.1_5311	CCUG-274-B	-	272851	273522	Nitrate/nitrite response regulator protein
Core gene family 368	KE150314.1_5317	CCUG-274-B	+	280492	282003	Glycolate dehydrogenase (EC 1.1.99.14), subunit GlcD
Core gene family 369	KE150314.1_5325	CCUG-274-B	-	291282	292583	Cobalt/zinc/cadmium efflux RND transporter, outer membrane protein CzcC
Core gene family 370	KE150316.1_5383	CCUG-274-B	+	10023	10880	Enoyl-CoA hydratase (EC 4.2.1.17)
Core gene family 371	KE150316.1_5384	CCUG-274-B	+	10883	12052	Acyl-CoA dehydrogenase
Core gene family 372	KE150317.1_5401	CCUG-274-B	+	5215	6120	Putative esterase
Core gene family 373	KE150323.1_5510	CCUG-274-B	-	8841	11375	hypothetical protein
Core gene family 374	KE150324.1_5521	CCUG-274-B	-	6088	7602	Uncharacterized MFS-type transporter
Core gene family 375	KE150325.1_5603	CCUG-274-B	-	59086	60102	Transcriptional regulator, AraC family
Core gene family 376	KE150325.1_5614	CCUG-274-B	+	74601	76433	3-methylmercaptopropionyl-CoA dehydrogenase (DmdC)
Core gene family 377	KE150325.1_5639	CCUG-274-B	-	97362	98927	ABC transporter, permease protein (cluster 12, methionine/phosphonates) / ABC transporter, permease protein (cluster 12, methionine/phosphonates)
Core gene family 378	KE150325.1_5649	CCUG-274-B	-	111706	113904	TonB-dependent receptor
Core gene family 379	KE150325.1_5656	CCUG-274-B	+	119947	120738	Oxidoreductase, short-chain dehydrogenase/reductase family
Core gene family 380	KE150325.1_5681	CCUG-274-B	-	150823	151770	tRNA-modifying protein YgfZ
Core gene family 381	KE150325.1_5688	CCUG-274-B	-	156789	158606	Lipid A export permease/ATP-binding protein MsbA
Core gene family 382	KE150325.1_5724	CCUG-274-B	-	191554	193980	Formate dehydrogenase O alpha subunit (EC 1.2.1.2) @ selenocysteine-containing
Core gene family 383	KE150325.1_5729	CCUG-274-B	+	200621	202105	Dihydrolipoamide dehydrogenase of 2-oxoglutarate dehydrogenase (EC 1.8.1.4)
Core gene family 384	KE150325.1_5746	CCUG-274-B	+	222303	223172	Similar to citrate lyase beta chain, 3
Core gene family 385	KE150328.1_5875	CCUG-274-B	+	6880	8295	Two-component system sensor histidine kinase/response regulator hybrid
Core gene family 386	KE150335.1_5907	CCUG-274-B	-	1544	2515	Quinone oxidoreductase (EC 1.6.5.5)
Core gene family 387	KE150336.1_6069	CCUG-274-B	-	171820	173145	3-deoxy-D-manno-octulosonic acid transferase (EC 2.4.99.12)(EC 2.4.99.13)
Core gene family 388	KE150336.1_6079	CCUG-274-B	-	182088	183326	Uncharacterized MFS-type transporter
Core gene family 389	KE150336.1_6098	CCUG-274-B	-	205241	205579	Ferredoxin, 2Fe-2S
Core gene family 390	KE150336.1_6112	CCUG-274-B	-	222301	224037	2-polyprenyl-6-methoxyphenol hydroxylase and related FAD-dependent oxidoreductases
Core gene family 391	KE150336.1_6121	CCUG-274-B	-	229757	230971	hypothetical protein
Core gene family 392	KE150336.1_6127	CCUG-274-B	+	235557	236168	Probable chromate transporter protein
Core gene family 393	KE150348.1_6488	CCUG-274-B	+	25398	26237	Transcriptional regulator, Crp/Fnr family
Core gene family 394	KE150348.1_6507	CCUG-274-B	-	44459	44890	hypothetical protein
Core gene family 395	KE150348.1_6514	CCUG-274-B	-	52077	53486	CoA transferase, CAIB/BAIF family
Core gene family 396	KE150348.1_6526	CCUG-274-B	+	65475	66959	Exopolyphosphatase (EC 3.6.1.11)
Core gene family 397	KE150348.1_6559	CCUG-274-B	-	106680	109304	hypothetical protein
Core gene family 398	KE150348.1_6612	CCUG-274-B	-	171670	173238	Nitrogen regulation protein NR(I), GlnG (=NtrC)
Core gene family 399	KE150348.1_6613	CCUG-274-B	-	173284	174360	Nitrogen regulation protein NtrB (EC 2.7.13.3)
Core gene family 400	KE150348.1_6630	CCUG-274-B	-	190409	191590	Outer membrane beta-barrel assembly protein BamB
Core gene family 401	KE150348.1_6657	CCUG-274-B	+	220531	221256	two-component system response regulator (Pho family)
Core gene family 402	KE150348.1_6658	CCUG-274-B	+	221253	223469	Heavy metal sensor histidine kinase
Core gene family 403	KE150270.1_204	CCUG-274-B	+	173990	174754	Putative metalloprotease yggG (EC 3.4.24.-)
Core gene family 404	KE150270.1_209	CCUG-274-B	-	178335	178967	SAM-dependent methyltransferase
Core gene family 405	KE150270.1_213	CCUG-274-B	-	183405	184631	Multidrug resistance transporter, Bcr/CflA family
Core gene family 406	KE150270.1_225	CCUG-274-B	+	197714	199714	Acetyl-CoA synthetase (EC 6.2.1.1)
Core gene family 407	KE150270.1_265	CCUG-274-B	+	239727	241124	Cobyrinic acid a,c-diamide synthetase (EC 6.3.5.11)
Core gene family 408	KE150270.1_279	CCUG-274-B	+	251221	252726	Cobyric acid synthase (EC 6.3.5.10)
Core gene family 409	KE150270.1_296	CCUG-274-B	+	267842	268849	BUG/TctC family periplasmic protein
Core gene family 410	KE150270.1_411	CCUG-274-B	+	396250	397467	CaiB/BaiF family protein
Core gene family 411	KE150270.1_412	CCUG-274-B	+	397464	398453	Pyruvate:Oxaloacetate transcarboxylase domain protein
Core gene family 412	KE150270.1_414	CCUG-274-B	+	399550	401502	Excinuclease ABC subunit C
Core gene family 413	KE150271.1_518	CCUG-274-B	-	1	1668	Methyl-accepting chemotaxis sensor/transducer protein
Core gene family 414	KE150271.1_523	CCUG-274-B	+	7264	8490	Uncharacterized MFS-type transporter
Core gene family 415	KE150271.1_541	CCUG-274-B	-	22154	22675	hypothetical protein
Core gene family 416	KE150271.1_552	CCUG-274-B	-	31854	32378	Protein YrdA
Core gene family 417	KE150271.1_560	CCUG-274-B	-	40560	41453	Transcriptional regulator, LysR family
Core gene family 418	KE150271.1_561	CCUG-274-B	+	41685	43073	sodium-solute symporter, putative
Core gene family 419	KE150271.1_566	CCUG-274-B	-	48555	49622	Epoxyqueuosine reductase (EC 1.17.99.6) QueG
Core gene family 420	KE150271.1_578	CCUG-274-B	-	59037	60518	Efflux transport system, outer membrane factor (OMF) lipoprotein
Core gene family 421	KE150271.1_580	CCUG-274-B	-	63885	65168	RND efflux system, membrane fusion protein
Core gene family 422	KE150271.1_624	CCUG-274-B	-	111629	112630	Quinone oxidoreductase (EC 1.6.5.5)
Core gene family 423	KE150271.1_689	CCUG-274-B	+	176535	177344	Tryptophan synthase alpha chain (EC 4.2.1.20)
Core gene family 424	KE150272.1_844	CCUG-274-B	-	52798	53442	Two-component transcriptional response regulator, LuxR family
Core gene family 425	KE150272.1_885	CCUG-274-B	+	97246	98910	Uncharacterized MFS-type transporter
Core gene family 426	KE150272.1_889	CCUG-274-B	-	102233	105406	CzcABC family efflux RND transporter, transmembrane protein
Core gene family 427	KE150272.1_896	CCUG-274-B	+	112995	113777	Oxidoreductase, short-chain dehydrogenase/reductase family
Core gene family 428	KE150272.1_898	CCUG-274-B	-	115014	115895	Quinolinate phosphoribosyltransferase [decarboxylating] (EC 2.4.2.19)
Core gene family 429	KE150272.1_907	CCUG-274-B	+	124974	125753	Probable enoyl-CoA hydratase paaF (EC 4.2.1.17)
Core gene family 430	KE150272.1_944	CCUG-274-B	-	169547	170911	Biotin carboxylase of acetyl-CoA carboxylase (EC 6.3.4.14)
Core gene family 431	KE150272.1_971	CCUG-274-B	-	194883	195974	UDP-N-acetylglucosamine--N-acetylmuramyl-(pentapeptide) pyrophosphoryl-undecaprenol N-acetylglucosamine transferase (EC 2.4.1.227)
Core gene family 432	KE150272.1_973	CCUG-274-B	-	197242	199203	UDP-N-acetylmuramoyl-L-alanine--D-glutamate ligase (EC 6.3.2.9)
Core gene family 433	KE150272.1_1012	CCUG-274-B	+	245984	246553	Putative preQ0 transporter YhhQ
Core gene family 434	KE150273.1_1029	CCUG-274-B	+	12654	13586	ABC transporter, ATP-binding protein (cluster 2, ribose/xylose/arabinose/galactose) / ABC transporter, ATP-binding protein (cluster 2, ribose/xylose/arabinose/galactose)
Core gene family 435	KE150273.1_1033	CCUG-274-B	+	16287	17624	Tagatose-6-phosphate kinase AgaZ (EC 2.7.1.144)
Core gene family 436	KE150273.1_1052	CCUG-274-B	+	39090	39536	Ribosomal protein S3AE
Core gene family 437	KE150273.1_1057	CCUG-274-B	+	42531	42902	hypothetical protein
Core gene family 438	KE150273.1_1120	CCUG-274-B	+	105103	105954	Antirepressor [SA bacteriophages 11, Mu50B]
Core gene family 439	KE150273.1_1125	CCUG-274-B	-	109444	112716	Sensor protein
Core gene family 440	KE150274.1_1210	CCUG-274-B	-	15708	16565	Transcriptional regulator, LysR family
Core gene family 441	KE150274.1_1214	CCUG-274-B	+	19135	20766	Gamma-glutamyltranspeptidase (EC 2.3.2.2) @ Glutathione hydrolase (EC 3.4.19.13)
Core gene family 442	KE150274.1_1228	CCUG-274-B	+	33444	34301	Transcriptional regulator AmpR, LysR family
Core gene family 443	KE150274.1_1239	CCUG-274-B	+	43223	45019	Dihydroxyacetone kinase, ATP-dependent (EC 2.7.1.29)
Core gene family 444	KE150274.1_1253	CCUG-274-B	+	56849	57589	ATPase component BioM of energizing module of biotin ECF transporter
Core gene family 445	KE150274.1_1269	CCUG-274-B	-	70560	71402	Pantoate--beta-alanine ligase (EC 6.3.2.1)
Core gene family 446	KE150274.1_1313	CCUG-274-B	-	110427	112874	Phenylalanyl-tRNA synthetase beta chain (EC 6.1.1.20)
Core gene family 447	KE150274.1_1314	CCUG-274-B	-	113087	114139	Phenylalanyl-tRNA synthetase alpha chain (EC 6.1.1.20)
Core gene family 448	KE150275.1_1394	CCUG-274-B	-	24228	25256	BUG/TctC family periplasmic protein
Core gene family 449	KE150275.1_1410	CCUG-274-B	-	38012	38497	Cobalamin biosynthesis protein CobE
Core gene family 450	KE150275.1_1427	CCUG-274-B	-	59725	62352	2-methylcitrate dehydratase (2-methyl-trans-aconitate forming) (EC 4.2.1.117)
Core gene family 451	KE150275.1_1443	CCUG-274-B	+	75234	76601	Transcriptional regulator, GntR family domain / Aspartate aminotransferase (EC 2.6.1.1)
Core gene family 452	KE150275.1_1471	CCUG-274-B	-	102345	103775	N-acetylglucosamine-1-phosphate uridyltransferase (EC 2.7.7.23) / Glucosamine-1-phosphate N-acetyltransferase (EC 2.3.1.157)
Core gene family 453	KE150275.1_1495	CCUG-274-B	-	131212	131946	Potassium-transporting ATPase C chain (EC 3.6.3.12) (TC 3.A.3.7.1)
Core gene family 454	KE150276.1_1520	CCUG-274-B	+	10006	10593	LemA family protein
Core gene family 455	KE150276.1_1571	CCUG-274-B	-	47002	48960	Two-component system sensor histidine kinase
Core gene family 456	KE150276.1_1606	CCUG-274-B	+	83358	84335	hypothetical protein
Core gene family 457	KE150276.1_1616	CCUG-274-B	-	91315	92739	NAD(P) transhydrogenase subunit beta (EC 1.6.1.2)
Core gene family 458	KE150276.1_1626	CCUG-274-B	+	99840	101297	Aldehyde dehydrogenase (EC 1.2.1.3)
Core gene family 459	KE150276.1_1631	CCUG-274-B	+	105605	106366	Two-component transcriptional response regulator Dtpsy_0213, OmpR family
Core gene family 460	KE150276.1_1642	CCUG-274-B	+	116167	117105	Polysaccharide biosynthesis protein
Core gene family 461	KE150276.1_1653	CCUG-274-B	-	126363	127229	RNA chaperone ProQ
Core gene family 462	KE150276.1_1660	CCUG-274-B	-	132988	133326	Nitrogen regulatory protein P-II, GlnK
Core gene family 463	KE150278.1_1793	CCUG-274-B	-	7200	8099	Glutamate/aspartate ABC transporter, substrate-binding protein GltI (TC 3.A.1.3.4)
Core gene family 464	KE150278.1_1794	CCUG-274-B	-	8331	9953	Glucose-6-phosphate isomerase (EC 5.3.1.9)
Core gene family 465	KE150278.1_1797	CCUG-274-B	-	11994	13280	3-oxoacyl-[acyl-carrier-protein] synthase, KASII (EC 2.3.1.179)
Core gene family 466	KE150278.1_1836	CCUG-274-B	-	52742	54184	2,5-dioxovalerate dehydrogenase (EC 1.2.1.26)
Core gene family 467	KE150278.1_1854	CCUG-274-B	+	76906	77907	BUG/TctC family periplasmic protein
Core gene family 468	KE150279.1_2012	CCUG-274-B	+	107974	108933	Transcriptional regulator, LysR family
Core gene family 469	KE150280.1_2024	CCUG-274-B	-	4394	5659	Carbon monoxide oxidation accessory protein CoxE
Core gene family 470	KE150280.1_2042	CCUG-274-B	+	24828	25370	Flagellar transcriptional activator FlhC
Core gene family 471	KE150280.1_2052	CCUG-274-B	-	37000	38505	Transcriptional regulator, GntR family domain / Aspartate aminotransferase (EC 2.6.1.1)
Core gene family 472	KE150280.1_2066	CCUG-274-B	+	49219	49596	Antiholin-like protein LrgA
Core gene family 473	KE150280.1_2067	CCUG-274-B	+	49593	50339	LrgA-associated membrane protein LrgB
Core gene family 474	KE150280.1_2069	CCUG-274-B	+	51638	52834	Glutaryl-CoA dehydrogenase (EC 1.3.8.6)
Core gene family 475	KE150280.1_2084	CCUG-274-B	+	66607	67659	2-polyprenylphenol hydroxylase and related flavodoxin oxidoreductases / CDP-6-deoxy-delta-3,4-glucoseen reductase-like
Core gene family 476	KE150280.1_2097	CCUG-274-B	+	78690	79886	N-acetylornithine aminotransferase (EC 2.6.1.11)
Core gene family 477	KE150280.1_2120	CCUG-274-B	-	100202	100495	DNA-binding protein H-NS
Core gene family 478	KE150280.1_2125	CCUG-274-B	-	105530	105895	hypothetical protein
Core gene family 479	KE150280.1_2129	CCUG-274-B	+	109991	111493	L-aspartate oxidase (EC 1.4.3.16)
Core gene family 480	KE150281.1_2163	CCUG-274-B	-	40073	40927	Transcriptional regulator, LysR family
Core gene family 481	KE150281.1_2175	CCUG-274-B	+	52443	53561	Outer membrane porin protein 32 precursor (OMP32)
Core gene family 482	KE150281.1_2186	CCUG-274-B	-	63282	64337	Alkanesulfonates transport system permease protein
Core gene family 483	KE150281.1_2219	CCUG-274-B	+	101424	102968	Glucose-6-phosphate isomerase (EC 5.3.1.9)
Core gene family 484	KE150281.1_2223	CCUG-274-B	+	106334	107155	Various polyols ABC transporter, permease protein 2
Core gene family 485	KE150281.1_2224	CCUG-274-B	+	107179	108231	Various polyols ABC transporter, ATP-binding protein
Core gene family 486	KE150281.1_2272	CCUG-274-B	+	158920	161739	Pellicle/biofilm biosynthesis protein PelA, glycosyl hydrolase/deacetylase
Core gene family 487	KE150281.1_2313	CCUG-274-B	+	199285	199815	ClpXP protease specificity-enhancing factor SspB
Core gene family 488	KE150281.1_2427	CCUG-274-B	+	323023	324093	A/G-specific adenine glycosylase (EC 3.2.2.-)
Core gene family 489	KE150281.1_2488	CCUG-274-B	+	396235	397719	DNA-binding transcriptional regulator, MocR family / aminotransferase domain
Core gene family 490	KE150281.1_2544	CCUG-274-B	-	450964	451725	Two-component transcriptional response regulator, LuxR family
Core gene family 491	KE150281.1_2552	CCUG-274-B	+	458822	464884	Large extracellular alpha-helical protein
Core gene family 492	KE150282.1_2605	CCUG-274-B	+	50103	51332	Efflux ABC transporter, ATP-binding protein
Core gene family 493	KE150283.1_2688	CCUG-274-B	-	29282	30085	5-deoxy-glucuronate isomerase (EC 5.3.1.30)
Core gene family 494	KE150283.1_2704	CCUG-274-B	+	46993	47853	Integral membrane protein
Core gene family 495	KE150283.1_2764	CCUG-274-B	-	99478	100170	Bll6901 protein
Core gene family 496	KE150284.1_2810	CCUG-274-B	+	49798	51057	ABC-type branched-chain amino acid transport systems, periplasmic component
Core gene family 497	KE150285.1_2877	CCUG-274-B	-	26452	27054	Transporter, LysE family
Core gene family 498	KE150285.1_2907	CCUG-274-B	-	60367	61149	Flagellar basal-body rod protein FlgG
Core gene family 499	KE150286.1_2952	CCUG-274-B	-	8136	8702	Single-stranded DNA-binding protein
Core gene family 500	KE150287.1_3136	CCUG-274-B	+	74999	75316	Putative transmembrane protein
Core gene family 501	KE150288.1_3152	CCUG-274-B	-	14662	15753	HlyD-like membrane fusion protein YhiI
Core gene family 502	KE150288.1_3153	CCUG-274-B	-	15771	17246	Efflux transport system, outer membrane factor (OMF) lipoprotein
Core gene family 503	KE150288.1_3162	CCUG-274-B	+	25906	26940	Anthranilate phosphoribosyltransferase (EC 2.4.2.18)
Core gene family 504	KE150288.1_3177	CCUG-274-B	-	39636	40277	Uridine kinase family protein YggC homolog
Core gene family 505	KE150289.1_3245	CCUG-274-B	-	35463	36365	Transcriptional regulator YbhD, LysR family
Core gene family 506	KE150290.1_3282	CCUG-274-B	-	284	1996	Methyl-accepting chemotaxis sensor/transducer protein
Core gene family 507	KE150290.1_3317	CCUG-274-B	+	38899	39726	hypothetical protein
Core gene family 508	KE150290.1_3342	CCUG-274-B	-	62120	63619	Outer membrane factor (OMF) lipoprotein associated wth MdtABC efflux system
Core gene family 509	KE150291.1_3389	CCUG-274-B	+	48761	49567	2,4-dihydroxyhept-2-ene-1,7-dioic acid aldolase (EC 4.1.2.52)
Core gene family 510	KE150291.1_3391	CCUG-274-B	-	49898	51541	FIG138928: iron-regulated membrane protein
Core gene family 511	KE150292.1_3472	CCUG-274-B	-	66566	67558	BUG/TctC family periplasmic protein
Core gene family 512	KE150292.1_3474	CCUG-274-B	-	67980	70202	TonB-dependent siderophore receptor
Core gene family 513	KE150292.1_3498	CCUG-274-B	-	91093	92109	Tetraacyldisaccharide 4'-kinase (EC 2.7.1.130)
Core gene family 514	KE150292.1_3518	CCUG-274-B	+	116422	117762	Cell division protein
Core gene family 515	KE150292.1_3520	CCUG-274-B	+	119945	120952	FIG00613342: Bacterial patatin-like phospholipase domain containing protein
Core gene family 516	KE150292.1_3531	CCUG-274-B	-	132335	133309	Isoaspartyl aminopeptidase (EC 3.4.19.5) @ Asp-X dipeptidase
Core gene family 517	KE150292.1_3556	CCUG-274-B	+	161586	162725	hypothetical protein
Core gene family 518	KE150292.1_3574	CCUG-274-B	-	179013	179504	Transcriptional regulator, MarR family
Core gene family 519	KE150292.1_3594	CCUG-274-B	+	198572	199525	Transcriptional regulator, LysR family
Core gene family 520	KE150292.1_3611	CCUG-274-B	-	220305	221201	3-hydroxyisobutyrate dehydrogenase (EC 1.1.1.31)
Core gene family 521	KE150292.1_3736	CCUG-274-B	+	351221	351697	Positive regulator of CheA protein activity (CheW)
Core gene family 522	KE150293.1_3774	CCUG-274-B	-	7598	8770	Nucleoside ABC transporter, substrate-binding protein
Core gene family 523	KE150293.1_3775	CCUG-274-B	-	8819	9739	Nucleoside ABC transporter, permease protein 2
Core gene family 524	KE150293.1_3777	CCUG-274-B	-	10832	12421	Nucleoside ABC transporter, ATP-binding protein
Core gene family 525	KE150293.1_3795	CCUG-274-B	-	31459	32781	D-glycerate 2-kinase (EC 2.7.1.165)
Core gene family 526	KE150295.1_3917	CCUG-274-B	+	20287	21432	Acyl-CoA dehydrogenase
Core gene family 527	KE150295.1_3942	CCUG-274-B	+	48860	49246	hypothetical protein
Core gene family 528	KE150295.1_3945	CCUG-274-B	+	50231	51679	Copper tolerance protein
Core gene family 529	KE150295.1_3951	CCUG-274-B	-	55612	56757	Uncharacterized oxidoreductase
Core gene family 530	KE150295.1_3952	CCUG-274-B	-	56928	59534	Thymidine phosphorylase (EC 2.4.2.4)
Core gene family 531	KE150295.1_3953	CCUG-274-B	-	59595	61256	Energy-dependent translational throttle protein EttA
Core gene family 532	KE150297.1_4097	CCUG-274-B	-	51777	53105	Uncharacterized MFS-type transporter
Core gene family 533	KE150297.1_4098	CCUG-274-B	-	53154	54806	Oxidoreductase, GMC family
Core gene family 534	KE150298.1_4126	CCUG-274-B	+	19649	20695	Sulphite exporter CyuZ
Core gene family 535	KE150298.1_4152	CCUG-274-B	+	42004	42612	hypothetical protein
Core gene family 536	KE150299.1_4183	CCUG-274-B	-	12621	14504	Glutathione-regulated potassium-efflux system protein KefC
Core gene family 537	KE150299.1_4198	CCUG-274-B	+	25850	26539	Hypothetical protein in cytochrome oxidase biogenesis cluster
Core gene family 538	KE150299.1_4201	CCUG-274-B	+	29115	30899	Sensory box protein
Core gene family 539	KE150299.1_4207	CCUG-274-B	-	36606	37598	hypothetical protein
Core gene family 540	KE150299.1_4214	CCUG-274-B	+	45157	46056	Transcriptional regulator, LysR family
Core gene family 541	KE150300.1_4271	CCUG-274-B	+	42574	45459	Aconitate hydratase (EC 4.2.1.3) @ 2-methylisocitrate dehydratase (EC 4.2.1.99)
Core gene family 542	KE150300.1_4274	CCUG-274-B	+	48417	49421	BUG/TctC family periplasmic protein
Core gene family 543	KE150302.1_4332	CCUG-274-B	+	2830	3777	D-3-phosphoglycerate dehydrogenase (EC 1.1.1.95)
Core gene family 544	KE150302.1_4334	CCUG-274-B	+	4343	5011	Transcriptional regulator, AcrR family
Core gene family 545	KE150302.1_4335	CCUG-274-B	-	5182	6225	TRAP-type transport system, periplasmic component, predicted N-acetylneuraminate-binding protein
Core gene family 546	KE150302.1_4336	CCUG-274-B	-	6258	7556	TRAP-type C4-dicarboxylate transport system, large permease component
Core gene family 547	KE150302.1_4338	CCUG-274-B	+	8410	9354	Transcriptional regulator
Core gene family 548	KE150302.1_4348	CCUG-274-B	+	19819	20835	ABC transporter, substrate-binding protein (cluster 7, di-/tri-carboxylate)
Core gene family 549	KE150302.1_4350	CCUG-274-B	-	21945	22934	BUG/TctC family periplasmic protein
Core gene family 550	KE150302.1_4352	CCUG-274-B	-	24236	25585	hypothetical protein
Core gene family 551	KE150302.1_4359	CCUG-274-B	+	33196	34104	hypothetical protein
Core gene family 552	KE150302.1_4360	CCUG-274-B	+	34101	34910	Putative transmembrane protein
Core gene family 553	KE150302.1_4369	CCUG-274-B	+	43257	44393	Acyl-CoA dehydrogenase family protein
Core gene family 554	KE150302.1_4372	CCUG-274-B	+	46755	47774	BUG/TctC family periplasmic protein
Core gene family 555	KE150303.1_4476	CCUG-274-B	-	100087	103014	hypothetical protein
Core gene family 556	KE150303.1_4522	CCUG-274-B	-	154842	156206	HD-GYP domain
Core gene family 557	KE150303.1_4538	CCUG-274-B	-	170920	171921	ABC transporter, substrate-binding protein (cluster 7, di-/tri-carboxylate)
Core gene family 558	KE150303.1_4570	CCUG-274-B	-	199359	199559	Transcriptional regulator, LysR family
Core gene family 559	KE150303.1_4622	CCUG-274-B	+	255591	258269	ATP-dependent DNA ligase (EC 6.5.1.1) clustered with Ku protein, LigD
Core gene family 560	KE150303.1_4633	CCUG-274-B	+	268181	269515	RNA polymerase sigma-54 factor RpoN
Core gene family 561	KE150303.1_4653	CCUG-274-B	+	289772	293860	Proteins incorrectly called adenylate cyclase
Core gene family 562	KE150303.1_4681	CCUG-274-B	+	322403	322777	hypothetical protein
Core gene family 563	KE150303.1_4691	CCUG-274-B	+	331168	332043	Transcriptional regulator, LysR family
Core gene family 564	KE150303.1_4701	CCUG-274-B	+	340698	341714	Polyphosphate kinase 2 (EC 2.7.4.1)
Core gene family 565	KE150304.1_4716	CCUG-274-B	-	13518	14834	Fumarylacetoacetase (EC 3.7.1.2)
Core gene family 566	KE150304.1_4726	CCUG-274-B	-	22392	22859	Cu(I)-responsive transcriptional regulator
Core gene family 567	KE150306.1_4817	CCUG-274-B	+	22220	25744	Exodeoxyribonuclease V gamma chain (EC 3.1.11.5)
Core gene family 568	KE150306.1_4820	CCUG-274-B	-	31783	32445	Glutathione S-transferase N-terminal domain protein (EC 2.5.1.18)
Core gene family 569	KE150307.1_4834	CCUG-274-B	-	9841	10515	Demethylmenaquinone methyltransferase-like protein
Core gene family 570	KE150307.1_4840	CCUG-274-B	-	14658	15086	3-dehydroquinate dehydratase II (EC 4.2.1.10)
Core gene family 571	KE150307.1_4854	CCUG-274-B	-	27130	27588	Protocatechuate 4,5-dioxygenase alpha chain (EC 1.13.11.8)
Core gene family 572	KE150307.1_4857	CCUG-274-B	-	29281	30309	4-oxalomesaconate hydratase (EC 4.2.1.83)
Core gene family 573	KE150308.1_4895	CCUG-274-B	+	23163	25451	PAS:GGDEF
Core gene family 574	KE150309.1_4915	CCUG-274-B	+	15975	17690	ABC-type siderophore export system, fused ATPase and permease components
Core gene family 575	KE150310.1_4961	CCUG-274-B	+	25753	26895	Acyl-CoA dehydrogenase
Core gene family 576	KE150310.1_4964	CCUG-274-B	-	28319	28810	Nicotinamide-nucleotide amidase (EC 3.5.1.42)
Core gene family 577	KE150311.1_4980	CCUG-274-B	+	13023	13892	Putative inner membrane protein
Core gene family 578	KE150312.1_5001	CCUG-274-B	-	2307	4040	hypothetical protein
Core gene family 579	KE150312.1_5013	CCUG-274-B	+	17969	18469	Transcriptional regulator, MarR family
Core gene family 580	KE150313.1_5030	CCUG-274-B	+	2276	3526	HDIG domain protein
Core gene family 581	KE150313.1_5055	CCUG-274-B	-	27763	29883	hypothetical protein
Core gene family 582	KE150314.1_5103	CCUG-274-B	-	50232	51161	Foldase protein PrsA precursor (EC 5.2.1.8)
Core gene family 583	KE150314.1_5109	CCUG-274-B	-	57383	58558	hypothetical protein
Core gene family 584	KE150314.1_5120	CCUG-274-B	-	66964	67938	BUG/TctC family periplasmic protein
Core gene family 585	KE150314.1_5134	CCUG-274-B	-	81924	82967	Ferric iron ABC transporter, iron-binding protein
Core gene family 586	KE150314.1_5144	CCUG-274-B	-	91981	93633	Apolipoprotein N-acyltransferase / Copper homeostasis protein CutE
Core gene family 587	KE150314.1_5217	CCUG-274-B	-	166644	167111	hypothetical protein
Core gene family 588	KE150314.1_5221	CCUG-274-B	+	169797	171035	Uncharacterized MFS-type transporter
Core gene family 589	KE150314.1_5233	CCUG-274-B	-	178053	178808	hypothetical protein
Core gene family 590	KE150314.1_5234	CCUG-274-B	-	178819	179370	hypothetical protein
Core gene family 591	KE150314.1_5273	CCUG-274-B	-	225328	226170	Hydroxymethylpyrimidine ABC transporter, ATPase component
Core gene family 592	KE150314.1_5298	CCUG-274-B	-	253430	255874	Ribonucleotide reductase of class II (coenzyme B12-dependent) (EC 1.17.4.1)
Core gene family 593	KE150314.1_5299	CCUG-274-B	-	255930	256613	Carbonic anhydrase, beta class (EC 4.2.1.1)
Core gene family 594	KE150314.1_5312	CCUG-274-B	-	273551	275449	Nitrate/nitrite sensor protein
Core gene family 595	KE150314.1_5326	CCUG-274-B	-	292760	293158	hypothetical protein
Core gene family 596	KE150314.1_5338	CCUG-274-B	+	304626	305627	Putative sodium-dependent transporter
Core gene family 597	KE150314.1_5347	CCUG-274-B	-	315059	315973	Permease of the drug/metabolite transporter (DMT) superfamily
Core gene family 598	KE150314.1_5350	CCUG-274-B	-	317765	321058	Probable pyruvate carboxylase
Core gene family 599	KE150316.1_5377	CCUG-274-B	+	4467	4871	hypothetical protein
Core gene family 600	KE150320.1_5453	CCUG-274-B	+	11149	11946	Lipopolysaccharide ABC transporter, ATP-binding protein LptB
Core gene family 601	KE150322.1_5494	CCUG-274-B	-	10272	10856	hypothetical protein
Core gene family 602	KE150323.1_5511	CCUG-274-B	-	11517	12500	Fe2+-dicitrate sensor, membrane component
Core gene family 603	KE150325.1_5606	CCUG-274-B	+	64040	65677	3-methylmercaptopropionyl-CoA ligase (EC 6.2.1.44) of DmdB2 type
Core gene family 604	KE150325.1_5612	CCUG-274-B	+	71146	73257	Enoyl-CoA hydratase (EC 4.2.1.17) / Delta(3)-cis-delta(2)-trans-enoyl-CoA isomerase (EC 5.3.3.8) / 3-hydroxyacyl-CoA dehydrogenase (EC 1.1.1.35) / 3-hydroxybutyryl-CoA epimerase (EC 5.1.2.3)
Core gene family 605	KE150325.1_5613	CCUG-274-B	+	73317	74492	3-ketoacyl-CoA thiolase (EC 2.3.1.16) @ Acetyl-CoA acetyltransferase (EC 2.3.1.9)
Core gene family 606	KE150325.1_5622	CCUG-274-B	-	81281	83356	probable iron-sulfur binding protein YPO1417
Core gene family 607	KE150325.1_5640	CCUG-274-B	-	98918	99742	ABC transporter, ATP-binding protein (cluster 12, methionine/phosphonates)
Core gene family 608	KE150325.1_5660	CCUG-274-B	-	123512	124210	hypothetical protein
Core gene family 609	KE150325.1_5686	CCUG-274-B	+	155205	156011	Uncharacterized metal-dependent hydrolase YcfH
Core gene family 610	KE150325.1_5703	CCUG-274-B	+	168417	168596	hypothetical protein
Core gene family 611	KE150325.1_5704	CCUG-274-B	-	168708	169889	Putative Heme-regulated two-component response regulator
Core gene family 612	KE150325.1_5715	CCUG-274-B	+	181765	182577	hypothetical protein
Core gene family 613	KE150327.1_5860	CCUG-274-B	+	6629	7600	hypothetical protein
Core gene family 614	KE150336.1_5949	CCUG-274-B	+	49101	50126	T6SS component TssA (ImpA)
Core gene family 615	KE150336.1_5963	CCUG-274-B	+	63300	65570	Carboxyl-terminal protease
Core gene family 616	KE150336.1_5977	CCUG-274-B	+	81820	82533	hypothetical protein
Core gene family 617	KE150336.1_6067	CCUG-274-B	+	169678	170355	Two-component transcriptional response regulator, LuxR family
Core gene family 618	KE150336.1_6083	CCUG-274-B	-	187235	188932	Dihydrolipoamide acetyltransferase component of pyruvate dehydrogenase complex (EC 2.3.1.12)
Core gene family 619	KE150336.1_6092	CCUG-274-B	+	200348	201394	Dihydroorotate dehydrogenase (quinone) (EC 1.3.5.2)
Core gene family 620	KE150336.1_6141	CCUG-274-B	-	244835	245644	Predicted integral membrane protein
Core gene family 621	KE150336.1_6145	CCUG-274-B	+	249562	251307	Sulfate transporter family protein
Core gene family 622	KE150348.1_6489	CCUG-274-B	+	26299	27732	Aldehyde dehydrogenase (EC 1.2.1.3)
Core gene family 623	KE150348.1_6541	CCUG-274-B	-	85886	86593	Ribonuclease HII (EC 3.1.26.4)
Core gene family 624	KE150348.1_6617	CCUG-274-B	-	176716	177534	ADP-ribose pyrophosphatase of COG1058 family (EC 3.6.1.13)
Core gene family 625	KE150348.1_6625	CCUG-274-B	-	185042	185932	HflC protein
Core gene family 626	KE150348.1_6643	CCUG-274-B	-	203905	204708	5'-nucleotidase SurE (EC 3.1.3.5)
Core gene family 627	KE150348.1_6646	CCUG-274-B	+	207524	209158	Phosphodiesterase/alkaline phosphatase D
Core gene family 628	KE150348.1_6649	CCUG-274-B	-	212170	213492	NADH dehydrogenase (EC 1.6.99.3)
Core gene family 629	KE150348.1_6653	CCUG-274-B	-	215334	217028	3-methylmercaptopropionyl-CoA ligase (EC 6.2.1.44) of DmdB1 type
Core gene family 630	KE150348.1_6666	CCUG-274-B	+	234159	235136	2-dehydropantoate 2-reductase (EC 1.1.1.169)
Core gene family 631	KE150348.1_6685	CCUG-274-B	-	254375	255583	TonB-dependent hemin, ferrichrome receptor
Core gene family 632	KE150348.1_6691	CCUG-274-B	-	260115	261413	Sensor protein
Core gene family 633	KE150348.1_6693	CCUG-274-B	-	262323	263657	Uncharacterized MFS-type transporter
Core gene family 634	KE150348.1_6697	CCUG-274-B	-	267061	269580	DNA internalization-related competence protein ComEC/Rec2
Core gene family 635	KE150270.1_52	CCUG-274-B	+	36283	36891	ATP-dependent Clp protease proteolytic subunit ClpP (EC 3.4.21.92)
Core gene family 636	KE150270.1_53	CCUG-274-B	+	36999	38261	ATP-dependent Clp protease ATP-binding subunit ClpX
Core gene family 637	KE150270.1_54	CCUG-274-B	+	38382	40796	ATP-dependent protease La (EC 3.4.21.53) Type I
Core gene family 638	KE150270.1_205	CCUG-274-B	+	175455	176156	hypothetical protein
Core gene family 639	KE150270.1_207	CCUG-274-B	-	176802	177692	Glutamate racemase (EC 5.1.1.3)
Core gene family 640	KE150270.1_208	CCUG-274-B	-	177751	178338	Acetyltransferase, GNAT family
Core gene family 641	KE150270.1_210	CCUG-274-B	-	179068	180621	Fumarate hydratase class I, aerobic (EC 4.2.1.2)
Core gene family 642	KE150270.1_211	CCUG-274-B	+	180935	182326	Fumarate hydratase class II (EC 4.2.1.2)
Core gene family 643	KE150270.1_212	CCUG-274-B	-	182391	183290	Endo-1,4-beta-xylanase Z precursor
Core gene family 644	KE150270.1_214	CCUG-274-B	-	184633	185142	Transcriptional regulator, MarR family
Core gene family 645	KE150270.1_215	CCUG-274-B	-	185259	185945	hypothetical protein
Core gene family 646	KE150270.1_216	CCUG-274-B	-	186073	187059	Transcriptional regulator, LacI family
Core gene family 647	KE150270.1_217	CCUG-274-B	+	187195	189738	PTS system, fructose-specific IIA component (EC 2.7.1.202) / Phosphotransferase system, phosphocarrier protein HPr / Phosphoenolpyruvate-protein phosphotransferase of PTS system (EC 2.7.3.9)
Core gene family 648	KE150270.1_218	CCUG-274-B	+	189735	190697	1-phosphofructokinase (EC 2.7.1.56)
Core gene family 649	KE150270.1_219	CCUG-274-B	+	190721	192484	PTS system, inactive IIB catalytic domain / PTS system, fructose-specific IIB component (EC 2.7.1.202) / PTS system, fructose-specific IIC component
Core gene family 650	KE150270.1_221	CCUG-274-B	-	193686	194858	Glycine betaine/L-proline transport system permease protein ProW (TC 3.A.1.12.1)
Core gene family 651	KE150270.1_222	CCUG-274-B	-	194855	196177	Glycine betaine/L-proline transport ATP-binding protein ProV (TC 3.A.1.12.1)
Core gene family 652	KE150270.1_224	CCUG-274-B	-	196874	197482	putative membrane protein
Core gene family 653	KE150270.1_227	CCUG-274-B	+	199890	200372	hypothetical protein
Core gene family 654	KE150270.1_228	CCUG-274-B	-	200479	200784	Cytochrome c551/c552
Core gene family 655	KE150270.1_229	CCUG-274-B	+	200892	201134	hypothetical protein
Core gene family 656	KE150270.1_230	CCUG-274-B	+	201324	203183	Dihydroxy-acid dehydratase (EC 4.2.1.9)
Core gene family 657	KE150270.1_231	CCUG-274-B	-	203497	203973	Bacterioferritin (EC 1.16.3.1)
Core gene family 658	KE150270.1_232	CCUG-274-B	+	204239	205081	Trans-feruloyl-CoA hydratase (EC 4.2.1.101)
Core gene family 659	KE150270.1_233	CCUG-274-B	+	205246	207417	Acetyl-CoA synthetase (ADP-forming) alpha and beta chains, putative
Core gene family 660	KE150270.1_236	CCUG-274-B	+	210791	211255	Transcriptional regulator, MarR family
Core gene family 661	KE150270.1_237	CCUG-274-B	+	211299	212162	Prolipoprotein diacylglyceryl transferase
Core gene family 662	KE150270.1_238	CCUG-274-B	+	212372	213817	Malonyl-CoA decarboxylase (EC 4.1.1.9)
Core gene family 663	KE150270.1_239	CCUG-274-B	+	213914	214912	BUG/TctC family periplasmic protein
Core gene family 664	KE150270.1_240	CCUG-274-B	+	215040	216194	hypothetical protein
Core gene family 665	KE150270.1_241	CCUG-274-B	-	216207	216923	Transcriptional regulator, GntR family
Core gene family 666	KE150270.1_242	CCUG-274-B	+	216963	217712	Enoyl-CoA hydratase/isomerase
Core gene family 667	KE150270.1_243	CCUG-274-B	+	217895	218863	BUG/TctC family periplasmic protein
Core gene family 668	KE150270.1_245	CCUG-274-B	+	220204	221814	Long-chain-fatty-acid--CoA ligase (EC 6.2.1.3)
Core gene family 669	KE150270.1_246	CCUG-274-B	-	221923	222366	Universal stress protein family
Core gene family 670	KE150270.1_247	CCUG-274-B	+	222483	224918	Type cbb3 cytochrome oxidase biogenesis protein CcoI; Copper-translocating P-type ATPase (EC 3.6.3.4)
Core gene family 671	KE150270.1_248	CCUG-274-B	+	224921	225058	Type cbb3 cytochrome oxidase biogenesis protein CcoS, involved in heme b insertion
Core gene family 672	KE150270.1_249	CCUG-274-B	+	225122	226558	Cytochrome c oxidase (cbb3-type) subunit CcoN (EC 1.9.3.1)
Core gene family 673	KE150270.1_250	CCUG-274-B	+	226578	227210	Cytochrome c oxidase (cbb3-type) subunit CcoO (EC 1.9.3.1)
Core gene family 674	KE150270.1_251	CCUG-274-B	+	227222	227359	Cytochrome c oxidase (cbb3-type) subunit CcoQ (EC 1.9.3.1)
Core gene family 675	KE150270.1_252	CCUG-274-B	+	227387	228304	Cytochrome c oxidase (cbb3-type) subunit CcoP (EC 1.9.3.1)
Core gene family 676	KE150270.1_253	CCUG-274-B	+	228382	229836	Type cbb3 cytochrome oxidase biogenesis protein CcoG, involved in Cu oxidation
Core gene family 677	KE150270.1_254	CCUG-274-B	+	229894	230208	Putative analog of CcoH, COG3198
Core gene family 678	KE150270.1_255	CCUG-274-B	+	230390	230677	Putative transmembrane protein
Core gene family 679	KE150270.1_256	CCUG-274-B	-	230759	231478	Transcriptional regulator, Crp/Fnr family
Core gene family 680	KE150270.1_258	CCUG-274-B	+	231796	233022	Coproporphyrinogen III oxidase, oxygen-independent (EC 1.3.99.22)
Core gene family 681	KE150270.1_260	CCUG-274-B	+	233927	235171	HD-GYP domain
Core gene family 682	KE150270.1_261	CCUG-274-B	+	235168	237654	Sensory box/GGDEF family protein
Core gene family 683	KE150270.1_262	CCUG-274-B	-	237618	238436	Uncharacterized UPF0721 integral membrane protein
Core gene family 684	KE150270.1_263	CCUG-274-B	-	238828	239229	Z-ring-associated protein ZapA
Core gene family 685	KE150270.1_264	CCUG-274-B	-	239262	239471	hypothetical protein
Core gene family 686	KE150270.1_266	CCUG-274-B	+	241124	241717	Adenosylcobinamide kinase (EC 2.7.1.156) / Adenosylcobinamide-phosphate guanylyltransferase (EC 2.7.7.62)
Core gene family 687	KE150270.1_267	CCUG-274-B	+	241714	242604	Vitamin B12 ABC transporter, substrate-binding protein BtuF
Core gene family 688	KE150270.1_268	CCUG-274-B	+	242646	243629	Hemin ABC transporter, permease protein
Core gene family 689	KE150270.1_269	CCUG-274-B	+	243626	244429	Vitamin B12 ABC transporter, ATP-binding protein BtuD
Core gene family 690	KE150270.1_270	CCUG-274-B	+	244446	245258	Aminoglycoside 6-phosphotransferase, putative
Core gene family 691	KE150270.1_271	CCUG-274-B	+	245344	246135	hypothetical protein
Core gene family 692	KE150270.1_274	CCUG-274-B	+	247070	247735	Bll2908 protein
Core gene family 693	KE150270.1_275	CCUG-274-B	+	247799	248368	Cob(I)alamin adenosyltransferase (EC 2.5.1.17) @ Cob(I)alamin adenosyltransferase (EC 2.5.1.17), clustered with cobalamin synthesis
Core gene family 694	KE150270.1_276	CCUG-274-B	+	248408	249115	Cobalamin biosynthesis protein BluB @ 5,6-dimethylbenzimidazole synthase, flavin destructase family
Core gene family 695	KE150270.1_277	CCUG-274-B	+	249112	250194	Adenosylcobinamide-phosphate synthase (EC 6.3.1.10)
Core gene family 696	KE150270.1_278	CCUG-274-B	+	250191	251234	L-threonine 3-O-phosphate decarboxylase (EC 4.1.1.81)
Core gene family 697	KE150270.1_280	CCUG-274-B	+	252869	253300	hypothetical protein
Core gene family 698	KE150270.1_281	CCUG-274-B	+	253585	253956	hypothetical protein
Core gene family 699	KE150270.1_282	CCUG-274-B	-	254042	254839	2-dehydrotetronate isomerase (EC 5.3.1.35)
Core gene family 700	KE150270.1_283	CCUG-274-B	-	254875	256158	3-oxo-tetronate kinase
Core gene family 701	KE150270.1_292	CCUG-274-B	+	263375	264481	Nicotinate-nucleotide--dimethylbenzimidazole phosphoribosyltransferase (EC 2.4.2.21)
Core gene family 702	KE150270.1_294	CCUG-274-B	+	266071	266817	GNAT family acetyltransferase PA5433
Core gene family 703	KE150270.1_295	CCUG-274-B	-	266793	267725	Transcriptional regulator PA0877, LysR family
Core gene family 704	KE150270.1_297	CCUG-274-B	-	268859	269629	Domain of unknown function / C-terminal DNA-binding domain of LuxR-like proteins
Core gene family 705	KE150270.1_298	CCUG-274-B	+	269817	270305	UPF0311 protein RPA1785
Core gene family 706	KE150270.1_299	CCUG-274-B	+	270353	271360	hypothetical protein
Core gene family 707	KE150270.1_300	CCUG-274-B	-	271364	272017	Endonuclease III (EC 4.2.99.18)
Core gene family 708	KE150270.1_303	CCUG-274-B	-	273361	274269	Transcriptional regulator, LysR family
Core gene family 709	KE150270.1_304	CCUG-274-B	+	274386	275873	Amidase family protein BDAG_03520
Core gene family 710	KE150270.1_305	CCUG-274-B	+	275948	276934	BUG/TctC family periplasmic protein
Core gene family 711	KE150270.1_306	CCUG-274-B	+	277113	278309	Aspartate aminotransferase (AspB-4) (EC 2.6.1.1)
Core gene family 712	KE150270.1_307	CCUG-274-B	+	278306	278563	Protein SlyX
Core gene family 713	KE150270.1_308	CCUG-274-B	-	278616	278759	hypothetical protein
Core gene family 714	KE150270.1_309	CCUG-274-B	-	278959	280386	Catalyzes the cleavage of p-aminobenzoyl-glutamate to p-aminobenzoate and glutamate, subunit B
Core gene family 715	KE150270.1_310	CCUG-274-B	-	280383	281411	hypothetical protein
Core gene family 716	KE150270.1_313	CCUG-274-B	-	283292	284197	Transcriptional regulator ArgP, LysR family
Core gene family 717	KE150270.1_314	CCUG-274-B	+	284269	284919	Arginine exporter protein ArgO
Core gene family 718	KE150270.1_316	CCUG-274-B	-	285315	285803	Transcriptional regulator, AsnC family
Core gene family 719	KE150270.1_317	CCUG-274-B	+	285901	286803	Threonine/homoserine exporter RhtA
Core gene family 720	KE150270.1_318	CCUG-274-B	-	286896	287771	Methionine ABC transporter substrate-binding protein
Core gene family 721	KE150270.1_319	CCUG-274-B	+	287808	288098	Uncharacterized protein YpeB
Core gene family 722	KE150270.1_320	CCUG-274-B	-	288139	289479	Transcriptional regulator, GntR family domain / Aspartate aminotransferase (EC 2.6.1.1)
Core gene family 723	KE150270.1_321	CCUG-274-B	+	289582	290067	Phenylacetic acid degradation protein paaI
Core gene family 724	KE150270.1_322	CCUG-274-B	-	290131	290652	Large tegument protein
Core gene family 725	KE150270.1_323	CCUG-274-B	-	290968	291681	Phosphoserine phosphatase (EC 3.1.3.3)
Core gene family 726	KE150270.1_324	CCUG-274-B	-	291817	292482	Rhomboid family protein
Core gene family 727	KE150270.1_325	CCUG-274-B	-	292499	295993	Transcription-repair coupling factor
Core gene family 728	KE150270.1_326	CCUG-274-B	+	296089	296985	2-C-methyl-D-erythritol 4-phosphate cytidylyltransferase (EC 2.7.7.60)
Core gene family 729	KE150270.1_327	CCUG-274-B	+	297002	297481	2-C-methyl-D-erythritol 2,4-cyclodiphosphate synthase (EC 4.6.1.12)
Core gene family 730	KE150270.1_328	CCUG-274-B	-	297584	299086	Osmolarity sensory histidine kinase EnvZ
Core gene family 731	KE150270.1_329	CCUG-274-B	-	299329	300060	Two-component system response regulator OmpR
Core gene family 732	KE150270.1_330	CCUG-274-B	+	300372	301118	hypothetical protein
Core gene family 733	KE150270.1_331	CCUG-274-B	-	301192	301986	3-hydroxybutyrate dehydrogenase (EC 1.1.1.30)
Core gene family 734	KE150270.1_332	CCUG-274-B	+	302164	303063	Hydrolase, alpha/beta fold family
Core gene family 735	KE150270.1_333	CCUG-274-B	+	303060	305309	Inactive (p)ppGpp 3'-pyrophosphohydrolase domain / GTP pyrophosphokinase (EC 2.7.6.5), (p)ppGpp synthetase I
Core gene family 736	KE150270.1_334	CCUG-274-B	-	305599	306129	Spermidine N1-acetyltransferase (EC 2.3.1.57)
Core gene family 737	KE150270.1_335	CCUG-274-B	-	306134	306814	Transcriptional regulator of pyrimidine catabolism (TetR family)
Core gene family 738	KE150270.1_336	CCUG-274-B	+	307139	308506	NAD-dependent dihydropyrimidine dehydrogenase subunit PreT (EC 1.3.1.1)
Core gene family 739	KE150270.1_337	CCUG-274-B	+	308541	309860	NAD-dependent dihydropyrimidine dehydrogenase subunit PreA (EC 1.3.1.1)
Core gene family 740	KE150270.1_338	CCUG-274-B	+	309993	311486	Cytosine/purine/uracil/thiamine/allantoin permease family protein
Core gene family 741	KE150270.1_339	CCUG-274-B	+	311517	312977	Dihydropyrimidinase (EC 3.5.2.2) @ D-hydantoinase (EC 3.5.2.2)
Core gene family 742	KE150270.1_340	CCUG-274-B	+	313002	314270	Beta-ureidopropionase (EC 3.5.1.6)
Core gene family 743	KE150270.1_355	CCUG-274-B	+	349032	349571	PhbF
Core gene family 744	KE150270.1_403	CCUG-274-B	+	388514	389863	Ribosomal protein S12p Asp88 (E. coli) methylthiotransferase (EC 2.8.4.4)
Core gene family 745	KE150270.1_405	CCUG-274-B	+	390014	391042	Alcohol dehydrogenase (EC 1.1.1.1)
Core gene family 746	KE150270.1_406	CCUG-274-B	-	391109	392530	hypothetical protein
Core gene family 747	KE150270.1_407	CCUG-274-B	-	392593	393186	hypothetical protein
Core gene family 748	KE150270.1_408	CCUG-274-B	-	393340	393894	Translation elongation factor P
Core gene family 749	KE150270.1_409	CCUG-274-B	-	394058	395191	hypothetical protein
Core gene family 750	KE150270.1_413	CCUG-274-B	+	398505	399491	ABC transporter, substrate-binding protein (cluster 7, di-/tri-carboxylate)
Core gene family 751	KE150270.1_415	CCUG-274-B	+	401571	402149	CDP-diacylglycerol--glycerol-3-phosphate 3-phosphatidyltransferase (EC 2.7.8.5)
Core gene family 752	KE150270.1_416	CCUG-274-B	+	402602	402874	DNA-binding protein HU-beta
Core gene family 753	KE150270.1_469	CCUG-274-B	+	444607	446502	Peptidyl-prolyl cis-trans isomerase PpiD (EC 5.2.1.8)
Core gene family 754	KE150270.1_470	CCUG-274-B	+	447436	447948	Type IV fimbrial biogenesis protein FimT
Core gene family 755	KE150271.1_519	CCUG-274-B	-	1797	4184	DNA topoisomerase IV subunit A (EC 5.99.1.3)
Core gene family 756	KE150271.1_520	CCUG-274-B	-	4224	5105	Lytic transglycosylase, catalytic
Core gene family 757	KE150271.1_521	CCUG-274-B	-	5111	7093	DNA topoisomerase IV subunit B (EC 5.99.1.3)
Core gene family 758	KE150271.1_524	CCUG-274-B	+	8492	8641	hypothetical protein
Core gene family 759	KE150271.1_525	CCUG-274-B	+	8709	9278	Putative SAM-dependent methyltransferase Bucepa02006346
Core gene family 760	KE150271.1_526	CCUG-274-B	+	9354	10250	4-hydroxy-tetrahydrodipicolinate synthase (EC 4.3.3.7)
Core gene family 761	KE150271.1_527	CCUG-274-B	+	10292	11404	Outer membrane beta-barrel assembly protein BamC
Core gene family 762	KE150271.1_528	CCUG-274-B	-	11611	11901	hypothetical protein
Core gene family 763	KE150271.1_529	CCUG-274-B	-	12287	13417	hypothetical protein
Core gene family 764	KE150271.1_532	CCUG-274-B	+	14741	16192	Probable VANILLIN dehydrogenase oxidoreductase protein (EC 1.-.-.-)
Core gene family 765	KE150271.1_533	CCUG-274-B	+	16345	16866	FKBP-type peptidyl-prolyl cis-trans isomerase SlyD (EC 5.2.1.8)
Core gene family 766	KE150271.1_534	CCUG-274-B	-	16934	17509	Outer membrane lipoprotein
Core gene family 767	KE150271.1_535	CCUG-274-B	-	17655	18035	hypothetical protein
Core gene family 768	KE150271.1_536	CCUG-274-B	+	18292	18597	hypothetical protein
Core gene family 769	KE150271.1_537	CCUG-274-B	+	18604	19275	Two-component transcriptional response regulator, LuxR family
Core gene family 770	KE150271.1_538	CCUG-274-B	+	19272	20720	Sensor histidine kinase AZL_a02790
Core gene family 771	KE150271.1_539	CCUG-274-B	-	20746	21570	hypothetical protein
Core gene family 772	KE150271.1_540	CCUG-274-B	-	21634	22083	Deoxyuridine 5'-triphosphate nucleotidohydrolase (EC 3.6.1.23)
Core gene family 773	KE150271.1_542	CCUG-274-B	-	22693	23916	Phosphopantothenoylcysteine decarboxylase (EC 4.1.1.36) / Phosphopantothenoylcysteine synthetase (EC 6.3.2.5)
Core gene family 774	KE150271.1_543	CCUG-274-B	+	24019	25677	CTP synthase (EC 6.3.4.2)
Core gene family 775	KE150271.1_544	CCUG-274-B	+	25719	26576	2-Keto-3-deoxy-D-manno-octulosonate-8-phosphate synthase (EC 2.5.1.55)
Core gene family 776	KE150271.1_545	CCUG-274-B	+	26580	26870	hypothetical protein
Core gene family 777	KE150271.1_547	CCUG-274-B	+	27669	28955	Enolase (EC 4.2.1.11)
Core gene family 778	KE150271.1_548	CCUG-274-B	+	29020	29298	Cell division protein DivIC (FtsB), stabilizes FtsL against RasP cleavage
Core gene family 779	KE150271.1_551	CCUG-274-B	-	30826	31857	33 kDa chaperonin HslO
Core gene family 780	KE150271.1_553	CCUG-274-B	+	32433	33239	FIG00005326: uncharacterized protein
Core gene family 781	KE150271.1_554	CCUG-274-B	+	33428	34705	EAL domain protein
Core gene family 782	KE150271.1_555	CCUG-274-B	+	34764	36053	EAL domain protein
Core gene family 783	KE150271.1_556	CCUG-274-B	-	36150	37148	BUG/TctC family periplasmic protein
Core gene family 784	KE150271.1_557	CCUG-274-B	-	37280	38263	Site-specific tyrosine recombinase XerD
Core gene family 785	KE150271.1_559	CCUG-274-B	+	39501	40538	Auxin efflux carrier family protein
Core gene family 786	KE150271.1_562	CCUG-274-B	+	43088	44158	Arginase/agmatinase/formimionoglutamate hydrolase, arginase family
Core gene family 787	KE150271.1_563	CCUG-274-B	-	44155	45180	Transcriptional regulator, AraC family
Core gene family 788	KE150271.1_567	CCUG-274-B	+	49623	50150	tRNA threonylcarbamoyladenosine biosynthesis protein TsaE
Core gene family 789	KE150271.1_568	CCUG-274-B	+	50147	51643	N-acetylmuramoyl-L-alanine amidase (EC 3.5.1.28)
Core gene family 790	KE150271.1_569	CCUG-274-B	+	51855	52079	Osmotically-inducible lipoprotein OsmB
Core gene family 791	KE150271.1_570	CCUG-274-B	-	52165	52815	DedA protein
Core gene family 792	KE150271.1_574	CCUG-274-B	+	53551	55596	DNA mismatch repair protein MutL
Core gene family 793	KE150271.1_575	CCUG-274-B	-	55613	56617	BUG/TctC family periplasmic protein
Core gene family 794	KE150271.1_576	CCUG-274-B	-	56670	57893	Amidohydrolase family protein
Core gene family 795	KE150271.1_577	CCUG-274-B	+	58010	59029	Transcriptional regulator, LysR family
Core gene family 796	KE150271.1_582	CCUG-274-B	+	66326	67240	Probable transcription regulator protein of MDR efflux pump cluster
Core gene family 797	KE150271.1_583	CCUG-274-B	+	67592	68935	NADP-specific glutamate dehydrogenase (EC 1.4.1.4)
Core gene family 798	KE150271.1_584	CCUG-274-B	-	69020	70345	Beta-lactamase class C-like and penicillin binding proteins (PBPs) superfamily
Core gene family 799	KE150271.1_585	CCUG-274-B	-	70468	71340	Methylglyoxal synthase (EC 4.2.3.3)
Core gene family 800	KE150271.1_586	CCUG-274-B	+	71490	72392	hypothetical protein
Core gene family 801	KE150271.1_588	CCUG-274-B	+	74171	75832	hypothetical protein
Core gene family 802	KE150271.1_589	CCUG-274-B	-	75839	77089	UPF0394 inner membrane protein YeeE family protein
Core gene family 803	KE150271.1_590	CCUG-274-B	-	77263	78228	Thiosulfate sulfurtransferase, rhodanese (EC 2.8.1.1)
Core gene family 804	KE150271.1_591	CCUG-274-B	+	78443	79639	Multidrug resistance transporter, Bcr/CflA family
Core gene family 805	KE150271.1_592	CCUG-274-B	+	79669	80658	tRNA dimethylallyltransferase (EC 2.5.1.75)
Core gene family 806	KE150271.1_593	CCUG-274-B	+	80675	81391	AttE component of AttEFGH ABC transport system
Core gene family 807	KE150271.1_599	CCUG-274-B	+	87201	88268	Pyridoxal-5'-phosphate-dependent enzyme beta superfamily (fold type II)
Core gene family 808	KE150271.1_600	CCUG-274-B	+	88272	89384	AttH component of AttEFGH ABC transport system
Core gene family 809	KE150271.1_601	CCUG-274-B	-	89445	90443	Broad-specificity amino acid ABC transporter, permease protein 2
Core gene family 810	KE150271.1_602	CCUG-274-B	-	90471	91355	Broad-specificity amino acid ABC transporter, permease protein 1
Core gene family 811	KE150271.1_603	CCUG-274-B	-	91413	92609	Broad-specificity amino acid ABC transporter, substrate-binding protein
Core gene family 812	KE150271.1_604	CCUG-274-B	-	92710	93420	Broad-specificity amino acid ABC transporter, ATP-binding protein 2
Core gene family 813	KE150271.1_605	CCUG-274-B	-	93422	94192	Broad-specificity amino acid ABC transporter, ATP-binding protein 1
Core gene family 814	KE150271.1_606	CCUG-274-B	-	94804	95313	identified by similarity to GB:AAK22812.1; match to protein family HMM PF06676
Core gene family 815	KE150271.1_607	CCUG-274-B	-	95352	95657	FIG003089: Probable transmembrane protein
Core gene family 816	KE150271.1_608	CCUG-274-B	-	95713	97206	NADH-ubiquinone oxidoreductase chain N (EC 1.6.5.3)
Core gene family 817	KE150271.1_609	CCUG-274-B	-	97231	98706	NADH-ubiquinone oxidoreductase chain M (EC 1.6.5.3)
Core gene family 818	KE150271.1_610	CCUG-274-B	-	98723	100771	NADH-ubiquinone oxidoreductase chain L (EC 1.6.5.3)
Core gene family 819	KE150271.1_611	CCUG-274-B	-	100801	101109	NADH-ubiquinone oxidoreductase chain K (EC 1.6.5.3)
Core gene family 820	KE150271.1_612	CCUG-274-B	-	101106	101774	NADH-ubiquinone oxidoreductase chain J (EC 1.6.5.3)
Core gene family 821	KE150271.1_613	CCUG-274-B	-	101809	102318	NADH-ubiquinone oxidoreductase chain I (EC 1.6.5.3)
Core gene family 822	KE150271.1_614	CCUG-274-B	-	102330	103406	NADH-ubiquinone oxidoreductase chain H (EC 1.6.5.3)
Core gene family 823	KE150271.1_615	CCUG-274-B	-	103403	105526	NADH-ubiquinone oxidoreductase chain G (EC 1.6.5.3)
Core gene family 824	KE150271.1_616	CCUG-274-B	-	105542	106900	NADH-ubiquinone oxidoreductase chain F (EC 1.6.5.3)
Core gene family 825	KE150271.1_617	CCUG-274-B	-	106897	107388	NADH-ubiquinone oxidoreductase chain E (EC 1.6.5.3)
Core gene family 826	KE150271.1_618	CCUG-274-B	-	107385	108638	NADH-ubiquinone oxidoreductase chain D (EC 1.6.5.3)
Core gene family 827	KE150271.1_619	CCUG-274-B	-	108671	109282	NADH-ubiquinone oxidoreductase chain C (EC 1.6.5.3)
Core gene family 828	KE150271.1_620	CCUG-274-B	-	109290	109769	NADH-ubiquinone oxidoreductase chain B (EC 1.6.5.3)
Core gene family 829	KE150271.1_621	CCUG-274-B	-	109793	110152	NADH ubiquinone oxidoreductase chain A (EC 1.6.5.3)
Core gene family 830	KE150271.1_622	CCUG-274-B	-	110429	110821	Protein translocase membrane subunit SecG
Core gene family 831	KE150271.1_623	CCUG-274-B	-	110880	111626	Triosephosphate isomerase (EC 5.3.1.1)
Core gene family 832	KE150271.1_625	CCUG-274-B	-	112752	115013	Polyribonucleotide nucleotidyltransferase (EC 2.7.7.8)
Core gene family 833	KE150271.1_626	CCUG-274-B	+	115056	115178	hypothetical protein
Core gene family 834	KE150271.1_627	CCUG-274-B	-	115220	115486	SSU ribosomal protein S15p (S13e)
Core gene family 835	KE150271.1_628	CCUG-274-B	+	115767	116081	hypothetical protein
Core gene family 836	KE150271.1_629	CCUG-274-B	-	116101	116253	hypothetical protein
Core gene family 837	KE150271.1_630	CCUG-274-B	+	116335	116898	Type IV fimbrial biogenesis protein FimT
Core gene family 838	KE150271.1_633	CCUG-274-B	+	118396	119160	Type IV fimbrial biogenesis protein PilX
Core gene family 839	KE150271.1_635	CCUG-274-B	+	121671	122096	Type IV pilus biogenesis protein PilE
Core gene family 840	KE150271.1_642	CCUG-274-B	+	129424	130542	Diaminohydroxyphosphoribosylaminopyrimidine deaminase (EC 3.5.4.26) / 5-amino-6-(5-phosphoribosylamino)uracil reductase (EC 1.1.1.193)
Core gene family 841	KE150271.1_643	CCUG-274-B	+	130626	132428	Cardiolipin synthase (EC 2.7.8.-) phosphatidylethanolamine-utilizing, bacterial type ClsC
Core gene family 842	KE150271.1_644	CCUG-274-B	-	132442	133419	tRNA-dihydrouridine(16) synthase
Core gene family 843	KE150271.1_645	CCUG-274-B	+	133648	134193	hypothetical protein
Core gene family 844	KE150271.1_646	CCUG-274-B	-	134221	135432	Putative N-methyltransferase Bcep18194_A3584
Core gene family 845	KE150271.1_647	CCUG-274-B	-	135483	135929	Acetyltransferase, GNAT family
Core gene family 846	KE150271.1_648	CCUG-274-B	-	136261	137697	Aldehyde dehydrogenase (EC 1.2.1.3); Probable coniferyl aldehyde dehydrogenase (EC 1.2.1.68)
Core gene family 847	KE150271.1_649	CCUG-274-B	-	137908	138267	hypothetical protein
Core gene family 848	KE150271.1_650	CCUG-274-B	-	138298	140910	Chaperone protein ClpB (ATP-dependent unfoldase)
Core gene family 849	KE150271.1_651	CCUG-274-B	-	141044	141952	Transcriptional regulator, AraC family
Core gene family 850	KE150271.1_652	CCUG-274-B	+	142021	142950	Permease of the drug/metabolite transporter (DMT) superfamily
Core gene family 851	KE150271.1_653	CCUG-274-B	-	142960	143421	Molybdopterin synthase catalytic subunit MoaE (EC 2.8.1.12)
Core gene family 852	KE150271.1_654	CCUG-274-B	+	143521	143775	hypothetical protein
Core gene family 853	KE150271.1_655	CCUG-274-B	+	143784	144128	hypothetical protein
Core gene family 854	KE150271.1_656	CCUG-274-B	+	144413	145348	Dihydrodipicolinate synthase family protein PP2639
Core gene family 855	KE150271.1_659	CCUG-274-B	-	147171	147731	Molybdopterin-guanine dinucleotide biosynthesis protein MobB
Core gene family 856	KE150271.1_660	CCUG-274-B	-	147778	149205	Threonine synthase (EC 4.2.3.1)
Core gene family 857	KE150271.1_662	CCUG-274-B	-	149346	150695	Homoserine dehydrogenase (EC 1.1.1.3)
Core gene family 858	KE150271.1_663	CCUG-274-B	-	150806	152041	Alanine transaminase (EC 2.6.1.2)
Core gene family 859	KE150271.1_664	CCUG-274-B	+	152102	152581	Membrane protein
Core gene family 860	KE150271.1_665	CCUG-274-B	+	152720	153205	Thiol peroxidase, Bcp-type (EC 1.11.1.15)
Core gene family 861	KE150271.1_667	CCUG-274-B	+	155191	155589	hypothetical protein
Core gene family 862	KE150271.1_668	CCUG-274-B	-	155665	157101	Replicative DNA helicase (DnaB) (EC 3.6.4.12)
Core gene family 863	KE150271.1_669	CCUG-274-B	-	157234	157686	LSU ribosomal protein L9p
Core gene family 864	KE150271.1_670	CCUG-274-B	-	157699	157980	SSU ribosomal protein S18p @ SSU ribosomal protein S18p, zinc-independent
Core gene family 865	KE150271.1_671	CCUG-274-B	-	157999	158289	Primosomal replication protein N
Core gene family 866	KE150271.1_672	CCUG-274-B	-	158316	158678	SSU ribosomal protein S6p
Core gene family 867	KE150271.1_673	CCUG-274-B	+	158981	159526	Heat shock protein GrpE
Core gene family 868	KE150271.1_674	CCUG-274-B	+	159641	161590	Chaperone protein DnaK
Core gene family 869	KE150271.1_675	CCUG-274-B	+	161691	162830	Chaperone protein DnaJ
Core gene family 870	KE150271.1_676	CCUG-274-B	-	162900	164105	hypothetical protein
Core gene family 871	KE150271.1_678	CCUG-274-B	+	164398	165342	Transcriptional regulator, LysR family
Core gene family 872	KE150271.1_680	CCUG-274-B	+	166857	166982	Entericidin A/B family protein
Core gene family 873	KE150271.1_681	CCUG-274-B	+	167003	167656	3-isopropylmalate dehydratase small subunit (EC 4.2.1.33)
Core gene family 874	KE150271.1_682	CCUG-274-B	+	167753	168823	3-isopropylmalate dehydrogenase (EC 1.1.1.85)
Core gene family 875	KE150271.1_683	CCUG-274-B	+	168980	169099	hypothetical protein
Core gene family 876	KE150271.1_684	CCUG-274-B	+	169199	170311	Aspartate-semialdehyde dehydrogenase (EC 1.2.1.11)
Core gene family 877	KE150271.1_686	CCUG-274-B	+	173701	174549	tRNA pseudouridine(38-40) synthase (EC 5.4.99.12)
Core gene family 878	KE150271.1_687	CCUG-274-B	+	174582	175304	Phosphoribosylanthranilate isomerase (EC 5.3.1.24)
Core gene family 879	KE150271.1_691	CCUG-274-B	-	178363	178998	Cell division integral membrane protein, YggT and half-length relatives
Core gene family 880	KE150271.1_692	CCUG-274-B	+	179011	179685	Uncharacterized protein, similar to the N-terminal domain of Lon protease
Core gene family 881	KE150271.1_693	CCUG-274-B	+	179932	181491	Lysyl-tRNA synthetase (class II) (EC 6.1.1.6)
Core gene family 882	KE150271.1_694	CCUG-274-B	+	181583	182599	hypothetical protein
Core gene family 883	KE150271.1_695	CCUG-274-B	+	182719	183792	Response regulator
Core gene family 884	KE150271.1_696	CCUG-274-B	+	183889	184569	Small-conductance mechanosensitive channel
Core gene family 885	KE150271.1_697	CCUG-274-B	-	184637	185854	Formate-dependent phosphoribosylglycinamide formyltransferase
Core gene family 886	KE150271.1_698	CCUG-274-B	-	185965	186627	COG4339 metal-dependent phosphohydrolase, HD superfamily
Core gene family 887	KE150271.1_699	CCUG-274-B	-	186646	187305	Cold shock protein of CSP family / DUF1294 domain
Core gene family 888	KE150271.1_700	CCUG-274-B	-	187313	188410	6-phosphofructokinase (EC 2.7.1.11)
Core gene family 889	KE150271.1_701	CCUG-274-B	-	188520	189611	beta-N-acetylglucosaminidase (EC 3.2.1.52)
Core gene family 890	KE150271.1_702	CCUG-274-B	-	189661	190056	Holo-[acyl-carrier-protein] synthase (EC 2.7.8.7)
Core gene family 891	KE150271.1_703	CCUG-274-B	-	190077	190850	Pyridoxine 5'-phosphate synthase (EC 2.6.99.2)
Core gene family 892	KE150271.1_704	CCUG-274-B	-	190847	191617	DNA recombination and repair protein RecO
Core gene family 893	KE150271.1_705	CCUG-274-B	-	191645	192679	GTP-binding protein Era
Core gene family 894	KE150271.1_706	CCUG-274-B	-	192676	193359	Ribonuclease III (EC 3.1.26.3)
Core gene family 895	KE150271.1_707	CCUG-274-B	-	193360	193722	Putative transmembrane protein
Core gene family 896	KE150271.1_708	CCUG-274-B	-	193793	194770	Signal peptidase I (EC 3.4.21.89)
Core gene family 897	KE150271.1_709	CCUG-274-B	-	194770	196578	Translation elongation factor LepA
Core gene family 898	KE150271.1_710	CCUG-274-B	-	197008	198477	HtrA protease/chaperone protein
Core gene family 899	KE150271.1_711	CCUG-274-B	-	198783	199496	Sigma factor RpoE negative regulatory protein RseA
Core gene family 900	KE150271.1_712	CCUG-274-B	-	199570	200241	RNA polymerase sigma factor RpoE
Core gene family 901	KE150271.1_714	CCUG-274-B	-	200844	202088	3-oxoacyl-[acyl-carrier-protein] synthase, KASII (EC 2.3.1.179)
Core gene family 902	KE150271.1_715	CCUG-274-B	-	202128	202367	Acyl carrier protein
Core gene family 903	KE150271.1_716	CCUG-274-B	-	202517	203263	3-oxoacyl-[acyl-carrier protein] reductase (EC 1.1.1.100), FadG
Core gene family 904	KE150271.1_717	CCUG-274-B	-	203260	204231	Malonyl CoA-acyl carrier protein transacylase (EC 2.3.1.39)
Core gene family 905	KE150271.1_718	CCUG-274-B	-	204262	205239	3-oxoacyl-[acyl-carrier-protein] synthase, KASIII (EC 2.3.1.180)
Core gene family 906	KE150271.1_719	CCUG-274-B	-	205245	206285	Phosphate:acyl-ACP acyltransferase PlsX (EC 2.3.1.n2)
Core gene family 907	KE150271.1_720	CCUG-274-B	-	206399	206581	LSU ribosomal protein L32p @ LSU ribosomal protein L32p, zinc-independent
Core gene family 908	KE150271.1_721	CCUG-274-B	-	206719	207276	FIG01269488: protein, clustered with ribosomal protein L32p
Core gene family 909	KE150271.1_722	CCUG-274-B	+	207302	207922	Septum formation protein Maf
Core gene family 910	KE150271.1_723	CCUG-274-B	+	207919	208710	Tetrapyrrole methylase family protein
Core gene family 911	KE150271.1_724	CCUG-274-B	-	208792	209838	Periplasmic serine proteases (ClpP class)
Core gene family 912	KE150271.1_725	CCUG-274-B	-	209840	210208	Iron-sulfur cluster-binding protein, Rieske family
Core gene family 913	KE150271.1_726	CCUG-274-B	-	210258	210944	Similar to phosphoglycolate phosphatase, clustered with ribosomal large subunit pseudouridine synthase C
Core gene family 914	KE150271.1_727	CCUG-274-B	-	210969	212030	LSU rRNA pseudouridine(955/2504/2580) synthase (EC 5.4.99.24)
Core gene family 915	KE150271.1_728	CCUG-274-B	+	212566	215679	Ribonuclease E (EC 3.1.26.12)
Core gene family 916	KE150271.1_729	CCUG-274-B	+	215787	216572	UPF0246 protein YaaA
Core gene family 917	KE150271.1_730	CCUG-274-B	+	216651	217535	Prolyl 4-hydroxylase, alpha subunit (EC 1.14.11.2)
Core gene family 918	KE150271.1_731	CCUG-274-B	+	217692	218540	NADPH-dependent 7-cyano-7-deazaguanine reductase (EC 1.7.1.13)
Core gene family 919	KE150271.1_753	CCUG-274-B	-	242541	243854	DNA polymerase IV (EC 2.7.7.7)
Core gene family 920	KE150271.1_754	CCUG-274-B	-	243897	244835	Bll0213 protein
Core gene family 921	KE150271.1_755	CCUG-274-B	-	245068	245895	hypothetical protein
Core gene family 922	KE150271.1_756	CCUG-274-B	-	245933	246517	RNA polymerase sigma factor
Core gene family 923	KE150271.1_758	CCUG-274-B	-	247390	248247	Transcriptional regulator, AraC family
Core gene family 924	KE150271.1_760	CCUG-274-B	+	248544	250244	2-isopropylmalate synthase (EC 2.3.3.13)
Core gene family 925	KE150271.1_761	CCUG-274-B	-	250309	251484	L-lactate dehydrogenase
Core gene family 926	KE150271.1_762	CCUG-274-B	+	251704	253362	L-lactate permease
Core gene family 927	KE150271.1_763	CCUG-274-B	+	253518	254483	Transcriptional regulator, MarR family / Acetyltransferase (GNAT)
Core gene family 928	KE150271.1_764	CCUG-274-B	-	254544	256868	Multimodular transpeptidase-transglycosylase (EC 2.4.1.129) (EC 3.4.-.-)
Core gene family 929	KE150271.1_765	CCUG-274-B	-	256902	257462	Uncharacterized membrane protein BPP1830
Core gene family 930	KE150271.1_766	CCUG-274-B	-	257557	258426	Probable metal-dependent hydrolase protein
Core gene family 931	KE150271.1_768	CCUG-274-B	-	258861	259709	ABC transporter, permease protein 2 (cluster 1, maltose/g3p/polyamine/iron)
Core gene family 932	KE150271.1_769	CCUG-274-B	-	259706	260602	ABC transporter, permease protein 1 (cluster 1, maltose/g3p/polyamine/iron)
Core gene family 933	KE150271.1_770	CCUG-274-B	-	260624	261919	Glycerol-3-phosphate ABC transporter, substrate-binding protein UgpB
Core gene family 934	KE150272.1_832	CCUG-274-B	+	41827	42585	Putative transmembrane protein
Core gene family 935	KE150272.1_838	CCUG-274-B	+	46539	47186	Probable glutathione S-transferase (EC 2.5.1.18), YfcF homolog
Core gene family 936	KE150272.1_839	CCUG-274-B	+	47209	47433	hypothetical protein
Core gene family 937	KE150272.1_840	CCUG-274-B	-	47466	47999	hypothetical protein
Core gene family 938	KE150272.1_841	CCUG-274-B	+	48442	50049	Methyl-accepting chemotaxis sensor/transducer protein
Core gene family 939	KE150272.1_845	CCUG-274-B	-	53670	54074	hypothetical protein
Core gene family 940	KE150272.1_846	CCUG-274-B	-	54110	55633	Domain of unknown function / ABC transporter, ATP-binding protein
Core gene family 941	KE150272.1_847	CCUG-274-B	-	55921	57474	Serine protease
Core gene family 942	KE150272.1_848	CCUG-274-B	-	57570	57938	Uncharacterized protein YfgD, not an arsenate reductase
Core gene family 943	KE150272.1_849	CCUG-274-B	-	57970	59286	Xanthine permease
Core gene family 944	KE150272.1_850	CCUG-274-B	-	59493	60878	Guanine deaminase (EC 3.5.4.3); Hydroxydechloroatrazine ethylaminohydrolase (EC 3.5.99.3)
Core gene family 945	KE150272.1_853	CCUG-274-B	+	63753	64913	Ferric iron ABC transporter, ATP-binding protein
Core gene family 946	KE150272.1_854	CCUG-274-B	+	65011	66408	FIG017431: Sigma factor-like phosphatase with CBS pair domains
Core gene family 947	KE150272.1_855	CCUG-274-B	+	66405	67037	FIG062788: hypothetical protein
Core gene family 948	KE150272.1_856	CCUG-274-B	+	67073	67459	hypothetical protein
Core gene family 949	KE150272.1_857	CCUG-274-B	-	67485	67961	Acetyltransferase, GNAT family
Core gene family 950	KE150272.1_858	CCUG-274-B	-	67976	68725	Acyl-CoA:1-acyl-sn-glycerol-3-phosphate acyltransferase (EC 2.3.1.51)
Core gene family 951	KE150272.1_859	CCUG-274-B	-	68728	70023	Dihydroorotase (EC 3.5.2.3)
Core gene family 952	KE150272.1_860	CCUG-274-B	-	70102	71064	Aspartate carbamoyltransferase (EC 2.1.3.2)
Core gene family 953	KE150272.1_861	CCUG-274-B	-	71067	71585	Pyrimidine operon regulatory protein PyrR
Core gene family 954	KE150272.1_863	CCUG-274-B	-	72037	72636	UPF0301 protein YqgE
Core gene family 955	KE150272.1_866	CCUG-274-B	-	80630	82882	twitching motility protein PilJ
Core gene family 956	KE150272.1_867	CCUG-274-B	-	82901	83428	type IV pili signal transduction protein PilI
Core gene family 957	KE150272.1_868	CCUG-274-B	-	83444	83809	twitching motility protein PilH
Core gene family 958	KE150272.1_869	CCUG-274-B	-	83809	84207	twitching motility protein PilG
Core gene family 959	KE150272.1_870	CCUG-274-B	-	84255	84428	Rubredoxin
Core gene family 960	KE150272.1_871	CCUG-274-B	+	84523	85482	Hydroxymethylpyrimidine phosphate kinase ThiD (EC 2.7.4.7)
Core gene family 961	KE150272.1_872	CCUG-274-B	+	85575	86873	Glutamate-1-semialdehyde 2,1-aminomutase (EC 5.4.3.8)
Core gene family 962	KE150272.1_873	CCUG-274-B	-	86924	87523	DNA-3-methyladenine glycosylase (EC 3.2.2.20)
Core gene family 963	KE150272.1_874	CCUG-274-B	-	87526	88002	Cytochrome c family protein
Core gene family 964	KE150272.1_875	CCUG-274-B	-	88002	89600	IMP cyclohydrolase (EC 3.5.4.10) / Phosphoribosylaminoimidazolecarboxamide formyltransferase (EC 2.1.2.3)
Core gene family 965	KE150272.1_876	CCUG-274-B	-	89645	89878	DNA-binding protein Fis
Core gene family 966	KE150272.1_877	CCUG-274-B	-	89875	90945	tRNA-dihydrouridine synthase DusB
Core gene family 967	KE150272.1_878	CCUG-274-B	-	91089	91700	hypothetical protein
Core gene family 968	KE150272.1_880	CCUG-274-B	-	92368	93291	Transcriptional regulator, LysR family
Core gene family 969	KE150272.1_881	CCUG-274-B	+	93394	94098	Pirin
Core gene family 970	KE150272.1_882	CCUG-274-B	+	94207	94905	Isochorismatase family
Core gene family 971	KE150272.1_886	CCUG-274-B	-	98961	99605	Two-component transcriptional response regulator, LuxR family
Core gene family 972	KE150272.1_887	CCUG-274-B	-	99598	100698	Two-component system sensor histidine kinase
Core gene family 973	KE150272.1_888	CCUG-274-B	-	100902	102221	CzcABC family efflux RND transporter, outer membrane protein
Core gene family 974	KE150272.1_890	CCUG-274-B	-	105403	106626	CzcABC family efflux RND transporter, membrane fusion protein
Core gene family 975	KE150272.1_891	CCUG-274-B	-	107074	108072	BUG/TctC family periplasmic protein
Core gene family 976	KE150272.1_892	CCUG-274-B	-	108143	109117	BUG/TctC family periplasmic protein
Core gene family 977	KE150272.1_893	CCUG-274-B	-	109158	110096	2-dehydropantoate 2-reductase (EC 1.1.1.169)
Core gene family 978	KE150272.1_894	CCUG-274-B	-	110125	111831	Benzoylformate decarboxylase (EC 4.1.1.7)
Core gene family 979	KE150272.1_895	CCUG-274-B	+	111890	112819	Transcriptional regulator, LysR family
Core gene family 980	KE150272.1_899	CCUG-274-B	-	116020	116970	Predicted NAD regulator in Alphaproteobacteria
Core gene family 981	KE150272.1_900	CCUG-274-B	-	117039	117923	hypothetical protein
Core gene family 982	KE150272.1_901	CCUG-274-B	-	117920	118462	Colicin E2 tolerance protein CbrC-like protein
Core gene family 983	KE150272.1_902	CCUG-274-B	-	118622	119716	GTP-binding and nucleic acid-binding protein YchF
Core gene family 984	KE150272.1_903	CCUG-274-B	-	119786	120697	probable iron-sulfur binding protein YPO1417
Core gene family 985	KE150272.1_904	CCUG-274-B	+	120819	121973	2-polyprenyl-3-methyl-6-methoxy-1,4-benzoquinol hydroxylase
Core gene family 986	KE150272.1_905	CCUG-274-B	+	122118	122834	Thiol:disulfide interchange protein DsbC
Core gene family 987	KE150272.1_906	CCUG-274-B	+	122956	124878	Putative protease
Core gene family 988	KE150272.1_909	CCUG-274-B	-	127252	128346	Iron-regulated protein A precursor
Core gene family 989	KE150272.1_910	CCUG-274-B	-	128346	129842	Probable thiol oxidoreductase with 2 cytochrome c heme-binding sites
Core gene family 990	KE150272.1_914	CCUG-274-B	+	134163	135455	Uncharacterized MFS-type transporter
Core gene family 991	KE150272.1_915	CCUG-274-B	-	135537	135947	hypothetical protein
Core gene family 992	KE150272.1_916	CCUG-274-B	-	136041	136319	hypothetical protein
Core gene family 993	KE150272.1_917	CCUG-274-B	-	136536	137363	DNA-binding domain of ModE / Molybdate-binding domain of ModE
Core gene family 994	KE150272.1_918	CCUG-274-B	+	137467	138228	Molybdenum ABC transporter, substrate-binding protein ModA
Core gene family 995	KE150272.1_919	CCUG-274-B	+	138319	138999	Molybdenum ABC transporter permease protein ModB
Core gene family 996	KE150272.1_920	CCUG-274-B	+	138996	140126	Molybdenum ABC transporter ATP-binding protein ModC
Core gene family 997	KE150272.1_921	CCUG-274-B	+	140179	141099	Sulfur carrier protein FdhD
Core gene family 998	KE150272.1_922	CCUG-274-B	+	141164	141574	COG0012: Predicted GTPase, probable translation
Core gene family 999	KE150272.1_923	CCUG-274-B	+	141732	143060	tRNA-i(6)A37 methylthiotransferase (EC 2.8.4.3)
Core gene family 1000	KE150272.1_924	CCUG-274-B	+	143271	145559	hypothetical protein
Core gene family 1001	KE150272.1_925	CCUG-274-B	+	145556	146773	Uncharacterized protein STM2133
Core gene family 1002	KE150272.1_928	CCUG-274-B	-	147949	148503	Lipoprotein
Core gene family 1003	KE150272.1_929	CCUG-274-B	-	148597	149991	Signal recognition particle protein Ffh
Core gene family 1004	KE150272.1_931	CCUG-274-B	+	150259	154167	Probable sensor/response regulator hybrid protein (EC 2.7.3.-)
Core gene family 1005	KE150272.1_932	CCUG-274-B	+	154160	155086	Two-component system response regulator protein
Core gene family 1006	KE150272.1_933	CCUG-274-B	+	155092	155988	Inner membrane protein YpjD
Core gene family 1007	KE150272.1_935	CCUG-274-B	+	156248	158011	Multi-sensor signal transduction histidine kinase
Core gene family 1008	KE150272.1_937	CCUG-274-B	+	159551	160153	1,6-anhydro-N-acetylmuramyl-L-alanine amidase
Core gene family 1009	KE150272.1_939	CCUG-274-B	+	163808	164902	Ribonucleotide reductase of class Ia (aerobic), beta subunit (EC 1.17.4.1)
Core gene family 1010	KE150272.1_940	CCUG-274-B	+	165080	166114	Low-complexity acidic protein, XCC2875 type
Core gene family 1011	KE150272.1_941	CCUG-274-B	-	166212	167114	putative carbohydrate kinase
Core gene family 1012	KE150272.1_942	CCUG-274-B	-	167149	168495	Putative transmembrane protein
Core gene family 1013	KE150272.1_943	CCUG-274-B	-	168571	169461	Ribosomal protein L11 methyltransferase
Core gene family 1014	KE150272.1_945	CCUG-274-B	-	171044	171508	Biotin carboxyl carrier protein of acetyl-CoA carboxylase
Core gene family 1015	KE150272.1_946	CCUG-274-B	-	171654	172208	Cytochrome c-type biogenesis protein ResA
Core gene family 1016	KE150272.1_947	CCUG-274-B	-	172201	172809	Predicted nucleotidyltransferase
Core gene family 1017	KE150272.1_949	CCUG-274-B	+	173054	174493	UDP-N-acetylmuramate:L-alanyl-gamma-D-glutamyl-meso-diaminopimelate ligase (EC 6.3.2.-)
Core gene family 1018	KE150272.1_950	CCUG-274-B	-	174577	174894	hypothetical protein
Core gene family 1019	KE150272.1_951	CCUG-274-B	+	175142	175510	Uncharacterized protein YqcC
Core gene family 1020	KE150272.1_952	CCUG-274-B	-	175568	176725	2-keto-3-deoxy-D-arabino-heptulosonate-7-phosphate synthase I alpha (EC 2.5.1.54)
Core gene family 1021	KE150272.1_955	CCUG-274-B	-	177885	179345	TldD protein, part of TldE/TldD proteolytic complex
Core gene family 1022	KE150272.1_956	CCUG-274-B	-	179698	180867	Rod shape-determining protein RodA
Core gene family 1023	KE150272.1_958	CCUG-274-B	+	181720	183786	Exoribonuclease II (EC 3.1.13.1)
Core gene family 1024	KE150272.1_959	CCUG-274-B	+	183835	184698	TonB protein
Core gene family 1025	KE150272.1_960	CCUG-274-B	+	184740	185600	Shikimate 5-dehydrogenase I alpha (EC 1.1.1.25)
Core gene family 1026	KE150272.1_962	CCUG-274-B	+	186342	186890	Crossover junction endodeoxyribonuclease RuvC (EC 3.1.22.4)
Core gene family 1027	KE150272.1_964	CCUG-274-B	-	187803	187979	Uncharacterized protein Ajs_3662
Core gene family 1028	KE150272.1_965	CCUG-274-B	-	187993	188916	UDP-3-O-[3-hydroxymyristoyl] N-acetylglucosamine deacetylase (EC 3.5.1.108)
Core gene family 1029	KE150272.1_966	CCUG-274-B	-	189010	190248	Cell division protein FtsZ
Core gene family 1030	KE150272.1_967	CCUG-274-B	-	190368	191597	Cell division protein FtsA
Core gene family 1031	KE150272.1_968	CCUG-274-B	-	191682	192482	Cell division protein FtsQ
Core gene family 1032	KE150272.1_969	CCUG-274-B	-	192479	193456	D-alanine--D-alanine ligase (EC 6.3.2.4)
Core gene family 1033	KE150272.1_970	CCUG-274-B	-	193453	194886	UDP-N-acetylmuramate--L-alanine ligase (EC 6.3.2.8)
Core gene family 1034	KE150272.1_972	CCUG-274-B	-	195971	197245	Peptidoglycan glycosyltransferase FtsW (EC 2.4.1.129)
Core gene family 1035	KE150272.1_974	CCUG-274-B	-	199208	200386	Phospho-N-acetylmuramoyl-pentapeptide-transferase (EC 2.7.8.13)
Core gene family 1036	KE150272.1_975	CCUG-274-B	-	200377	201792	UDP-N-acetylmuramoyl-tripeptide--D-alanyl-D-alanine ligase (EC 6.3.2.10)
Core gene family 1037	KE150272.1_977	CCUG-274-B	-	203315	205063	Cell division protein FtsI [Peptidoglycan synthetase] (EC 2.4.1.129)
Core gene family 1038	KE150272.1_978	CCUG-274-B	-	205060	205344	Cell division protein FtsL
Core gene family 1039	KE150272.1_979	CCUG-274-B	-	205382	206311	16S rRNA (cytosine(1402)-N(4))-methyltransferase (EC 2.1.1.199)
Core gene family 1040	KE150272.1_980	CCUG-274-B	-	206327	206671	Transcriptional regulator MraZ
Core gene family 1041	KE150272.1_981	CCUG-274-B	-	207126	208445	ATP-dependent hsl protease ATP-binding subunit HslU
Core gene family 1042	KE150272.1_982	CCUG-274-B	-	208551	209096	ATP-dependent protease subunit HslV (EC 3.4.25.2)
Core gene family 1043	KE150272.1_983	CCUG-274-B	-	209166	210914	hypothetical protein
Core gene family 1044	KE150272.1_984	CCUG-274-B	-	210996	211490	DksA family protein PA5536 (no Zn-finger)
Core gene family 1045	KE150272.1_985	CCUG-274-B	-	212021	213175	Metal-binding GTPase YjiA
Core gene family 1046	KE150272.1_986	CCUG-274-B	-	213271	214359	Site-specific tyrosine recombinase XerC
Core gene family 1047	KE150272.1_987	CCUG-274-B	-	214374	215087	hypothetical protein
Core gene family 1048	KE150272.1_988	CCUG-274-B	-	215084	215944	Diaminopimelate epimerase (EC 5.1.1.7)
Core gene family 1049	KE150272.1_989	CCUG-274-B	+	216045	217742	MBL-fold metallo-hydrolase superfamily
Core gene family 1050	KE150272.1_990	CCUG-274-B	+	217796	218539	Pseudouridine synthase
Core gene family 1051	KE150272.1_991	CCUG-274-B	+	218635	219945	Putative transmembrane sensor
Core gene family 1052	KE150272.1_993	CCUG-274-B	-	223129	223923	Transcriptional regulator, AraC family
Core gene family 1053	KE150272.1_994	CCUG-274-B	+	224020	224919	putative membrane protein
Core gene family 1054	KE150272.1_996	CCUG-274-B	+	226609	227286	hypothetical protein
Core gene family 1055	KE150272.1_997	CCUG-274-B	+	227337	228707	Putative amidase R03093
Core gene family 1056	KE150272.1_998	CCUG-274-B	-	228728	229663	Transcriptional regulator, LysR family
Core gene family 1057	KE150272.1_999	CCUG-274-B	+	229802	230719	Cysteine synthase (EC 2.5.1.47)
Core gene family 1058	KE150272.1_1002	CCUG-274-B	+	233311	235167	Efflux ABC transporter, permease/ATP-binding protein Atu2242
Core gene family 1059	KE150272.1_1007	CCUG-274-B	-	239871	240827	ABC transporter, substrate-binding protein (cluster 7, di-/tri-carboxylate)
Core gene family 1060	KE150272.1_1009	CCUG-274-B	-	241886	243877	Gamma-glutamyltranspeptidase (EC 2.3.2.2) @ Glutathione hydrolase (EC 3.4.19.13)
Core gene family 1061	KE150272.1_1011	CCUG-274-B	+	244203	245987	NAD(FAD)-utilizing dehydrogenase, sll0175 homolog
Core gene family 1062	KE150272.1_1013	CCUG-274-B	-	246642	248018	Amidohydrolase family protein
Core gene family 1063	KE150272.1_1014	CCUG-274-B	+	248115	249134	Transcriptional regulator, AraC family
Core gene family 1064	KE150272.1_1015	CCUG-274-B	-	249185	250180	BUG/TctC family periplasmic protein
Core gene family 1065	KE150273.1_1022	CCUG-274-B	-	5923	6492	Transcriptional regulator, Xre family
Core gene family 1066	KE150273.1_1023	CCUG-274-B	+	6507	7409	Permease of the drug/metabolite transporter (DMT) superfamily
Core gene family 1067	KE150273.1_1026	CCUG-274-B	+	10026	10757	Glutamine amidotransferase, class I
Core gene family 1068	KE150273.1_1027	CCUG-274-B	+	10869	11678	Transcriptional regulator, DeoR family
Core gene family 1069	KE150273.1_1028	CCUG-274-B	+	11713	12633	ABC transporter, substrate-binding protein (cluster 2, ribose/xylose/arabinose/galactose)
Core gene family 1070	KE150273.1_1031	CCUG-274-B	+	14207	15253	ABC transporter, permease protein (cluster 2, ribose/xylose/arabinose/galactose)
Core gene family 1071	KE150273.1_1032	CCUG-274-B	+	15314	16282	D-tagatose 6-kinase (EC 2.7.1.101)
Core gene family 1072	KE150273.1_1034	CCUG-274-B	-	17599	18513	Transcriptional regulator YfeR, LysR family
Core gene family 1073	KE150273.1_1035	CCUG-274-B	+	18632	19675	Sodium/bile acid symporter family
Core gene family 1074	KE150273.1_1036	CCUG-274-B	-	19735	20835	hypothetical protein
Core gene family 1075	KE150273.1_1037	CCUG-274-B	-	20832	21362	1,2-dihydroxy-3-keto-5-methylthiopentene dioxygenase (EC 1.13.11.54)
Core gene family 1076	KE150273.1_1038	CCUG-274-B	-	21367	22176	Methionine ABC transporter substrate-binding protein
Core gene family 1077	KE150273.1_1039	CCUG-274-B	-	22247	22912	Methionine ABC transporter permease protein
Core gene family 1078	KE150273.1_1040	CCUG-274-B	-	22916	23962	Methionine ABC transporter ATP-binding protein
Core gene family 1079	KE150273.1_1041	CCUG-274-B	+	24396	27317	Aerobic-type carbon monoxide dehydrogenase, large subunit CoxL/CutL homologs
Core gene family 1080	KE150273.1_1042	CCUG-274-B	+	27314	27901	Aerobic-type carbon monoxide dehydrogenase, small subunit CoxS/CutS homologs
Core gene family 1081	KE150273.1_1045	CCUG-274-B	+	30748	32253	Long-chain-fatty-acid--CoA ligase (EC 6.2.1.3)
Core gene family 1082	KE150273.1_1046	CCUG-274-B	+	32287	33264	BUG/TctC family periplasmic protein
Core gene family 1083	KE150273.1_1047	CCUG-274-B	-	33300	34265	Transcriptional regulator, LysR family
Core gene family 1084	KE150273.1_1048	CCUG-274-B	-	34366	35370	BUG/TctC family periplasmic protein
Core gene family 1085	KE150273.1_1049	CCUG-274-B	-	35450	36439	Putative exported protein precursor
Core gene family 1086	KE150273.1_1051	CCUG-274-B	+	37705	38640	Transcriptional regulator, LysR family
Core gene family 1087	KE150273.1_1065	CCUG-274-B	-	51466	52161	Response regulator BaeR
Core gene family 1088	KE150273.1_1066	CCUG-274-B	-	52158	53792	Sensory histidine kinase BaeS
Core gene family 1089	KE150273.1_1067	CCUG-274-B	-	53805	54722	Protocatechuate dioxygenase
Core gene family 1090	KE150273.1_1068	CCUG-274-B	-	54805	55125	hypothetical protein
Core gene family 1091	KE150273.1_1070	CCUG-274-B	-	55721	56704	BUG/TctC family periplasmic protein
Core gene family 1092	KE150273.1_1071	CCUG-274-B	-	56782	57960	CaiB/BaiF family protein
Core gene family 1093	KE150273.1_1072	CCUG-274-B	-	57957	58910	Pyruvate:Oxaloacetate transcarboxylase domain protein
Core gene family 1094	KE150273.1_1073	CCUG-274-B	+	59025	59948	Transcriptional regulator, LysR family
Core gene family 1095	KE150273.1_1074	CCUG-274-B	+	60018	60671	Methionine sulfoxide reductase cytochrome b subunit
Core gene family 1096	KE150273.1_1075	CCUG-274-B	+	60668	61459	Methionine sulfoxide reductase molybdopterin-binding subunit
Core gene family 1097	KE150273.1_1076	CCUG-274-B	+	61564	61863	Methionine sulfoxide reductase-associated methionine-rich protein
Core gene family 1098	KE150273.1_1077	CCUG-274-B	-	62005	62271	Translation initiation factor 1
Core gene family 1099	KE150273.1_1079	CCUG-274-B	-	62761	64149	Gluconate transporter family protein
Core gene family 1100	KE150273.1_1086	CCUG-274-B	+	70091	71116	ABC-type Fe3+ transport system, periplasmic component
Core gene family 1101	KE150273.1_1087	CCUG-274-B	+	71113	71970	ABC transporter, permease protein 1 (cluster 1, maltose/g3p/polyamine/iron)
Core gene family 1102	KE150273.1_1088	CCUG-274-B	+	71973	72857	ABC transporter, permease protein 2 (cluster 1, maltose/g3p/polyamine/iron)
Core gene family 1103	KE150273.1_1089	CCUG-274-B	+	72847	73908	ABC transporter, ATP-binding protein (cluster 1, maltose/g3p/polyamine/iron); ABC transporter, ATP-binding protein (cluster 10, nitrate/sulfonate/bicarbonate)
Core gene family 1104	KE150273.1_1090	CCUG-274-B	+	73895	74773	3',5'-cyclic-nucleotide phosphodiesterase (EC 3.1.4.17)
Core gene family 1105	KE150273.1_1091	CCUG-274-B	+	74820	75410	Hydrolase, HAD superfamily
Core gene family 1106	KE150273.1_1092	CCUG-274-B	-	75436	76665	hypothetical protein
Core gene family 1107	KE150273.1_1093	CCUG-274-B	-	76998	77483	Leucine-responsive regulatory protein, regulator for leucine (or lrp) regulon and high-affinity branched-chain amino acid transport system
Core gene family 1108	KE150273.1_1094	CCUG-274-B	+	77598	78896	D-amino acid dehydrogenase (EC 1.4.99.6)
Core gene family 1109	KE150273.1_1098	CCUG-274-B	-	82401	83117	Additional periplasmic component NikK of nickel ECF transporter
Core gene family 1110	KE150273.1_1099	CCUG-274-B	-	83128	85191	Nicel/Cobalt-specific TonB-dependent outer membrane receptor
Core gene family 1111	KE150273.1_1100	CCUG-274-B	-	85281	85748	Nickel responsive regulator NikR
Core gene family 1112	KE150273.1_1101	CCUG-274-B	+	86021	86380	hypothetical protein
Core gene family 1113	KE150273.1_1102	CCUG-274-B	-	86409	87044	Oxygen-insensitive NAD(P)H nitroreductase (EC 1.-.-.-) / Dihydropteridine reductase (EC 1.5.1.34)
Core gene family 1114	KE150273.1_1103	CCUG-274-B	-	87090	87941	Permease of the drug/metabolite transporter (DMT) superfamily
Core gene family 1115	KE150273.1_1104	CCUG-274-B	+	88059	88625	Transcriptional regulator, MarR family
Core gene family 1116	KE150273.1_1108	CCUG-274-B	-	92867	93499	Glutathione S-transferase (EC 2.5.1.18)
Core gene family 1117	KE150273.1_1110	CCUG-274-B	+	94067	95047	Transcriptional regulator, AraC family
Core gene family 1118	KE150273.1_1121	CCUG-274-B	-	105969	108128	Methyl-accepting chemotaxis protein
Core gene family 1119	KE150273.1_1123	CCUG-274-B	+	108456	108746	hypothetical protein
Core gene family 1120	KE150273.1_1124	CCUG-274-B	-	108772	109425	Two-component transcriptional response regulator, LuxR family
Core gene family 1121	KE150273.1_1126	CCUG-274-B	-	112737	113948	Response regulator
Core gene family 1122	KE150273.1_1127	CCUG-274-B	-	113953	116334	Sensor protein
Core gene family 1123	KE150273.1_1130	CCUG-274-B	-	119062	119379	FIG016502: iron uptake protein
Core gene family 1124	KE150273.1_1131	CCUG-274-B	-	119372	121045	FIG138928: iron-regulated membrane protein
Core gene family 1125	KE150273.1_1132	CCUG-274-B	-	121062	121340	FIG024006: iron uptake protein
Core gene family 1126	KE150273.1_1133	CCUG-274-B	-	121429	123147	Ferredoxin-dependent glutamate synthase (EC 1.4.7.1)
Core gene family 1127	KE150273.1_1134	CCUG-274-B	-	123235	124740	Two-component system sensor histidine kinase
Core gene family 1128	KE150273.1_1135	CCUG-274-B	-	124743	125459	Two-component transcriptional response regulator, OmpR family
Core gene family 1129	KE150273.1_1136	CCUG-274-B	+	125628	126128	Peptide-methionine (R)-S-oxide reductase MsrB (EC 1.8.4.12)
Core gene family 1130	KE150273.1_1138	CCUG-274-B	+	127964	128713	Peptide-methionine (S)-S-oxide reductase MsrA (EC 1.8.4.11)
Core gene family 1131	KE150273.1_1141	CCUG-274-B	+	131090	131770	hypothetical protein
Core gene family 1132	KE150273.1_1143	CCUG-274-B	+	132098	134257	Ferrichrome-iron receptor
Core gene family 1133	KE150273.1_1144	CCUG-274-B	-	134294	135244	Transglutaminase-like
Core gene family 1134	KE150273.1_1146	CCUG-274-B	-	136172	136591	Protein GlcG
Core gene family 1135	KE150273.1_1149	CCUG-274-B	+	140583	141824	Serine--glyoxylate aminotransferase (EC 2.6.1.45)
Core gene family 1136	KE150273.1_1150	CCUG-274-B	+	141930	142976	Tripartite tricarboxylate transporter TctC family
Core gene family 1137	KE150273.1_1151	CCUG-274-B	+	142988	143581	Tripartite tricarboxylate transporter TctB family
Core gene family 1138	KE150273.1_1152	CCUG-274-B	+	143609	145123	Tripartite tricarboxylate transporter TctA family
Core gene family 1139	KE150273.1_1153	CCUG-274-B	-	145127	146170	Magnesium and cobalt transport protein CorA
Core gene family 1140	KE150273.1_1154	CCUG-274-B	-	146348	146965	hypothetical protein
Core gene family 1141	KE150273.1_1155	CCUG-274-B	-	147099	147812	FIG006285: ICC-like protein phosphoesterase
Core gene family 1142	KE150273.1_1157	CCUG-274-B	-	150755	152446	ATP-dependent DNA ligase (EC 6.5.1.1) LigC
Core gene family 1143	KE150273.1_1158	CCUG-274-B	-	152443	153483	mRNA 3-end processing exonuclease
Core gene family 1144	KE150273.1_1159	CCUG-274-B	+	153708	153971	hypothetical protein
Core gene family 1145	KE150273.1_1160	CCUG-274-B	+	154165	155397	FIG017431: Sigma factor-like phosphatase with CBS pair domains
Core gene family 1146	KE150273.1_1161	CCUG-274-B	+	155407	155979	FIG062788: hypothetical protein
Core gene family 1147	KE150273.1_1162	CCUG-274-B	+	156064	156465	FIG057251: Fe-S oxidoreductase
Core gene family 1148	KE150273.1_1163	CCUG-274-B	+	156465	157223	FIG066100: Diguanylate cyclase (GGDEF domain) with PAS/PAC sensor
Core gene family 1149	KE150273.1_1164	CCUG-274-B	+	157252	159528	Response regulator/GGDEF/EAL domain protein
Core gene family 1150	KE150273.1_1173	CCUG-274-B	-	169710	170537	Branched-chain amino acid ABC transporter, ATP-binding protein LivG (TC 3.A.1.4.1)
Core gene family 1151	KE150273.1_1174	CCUG-274-B	-	170527	171708	Branched-chain amino acid ABC transporter, permease protein LivM (TC 3.A.1.4.1)
Core gene family 1152	KE150273.1_1176	CCUG-274-B	+	172915	174063	ABC-type branched-chain amino acid transport systems, periplasmic component
Core gene family 1153	KE150273.1_1177	CCUG-274-B	+	174063	175577	4-hydroxyphenylacetate 3-monooxygenase (EC 1.14.14.9)
Core gene family 1154	KE150273.1_1178	CCUG-274-B	+	175711	176661	Transcriptional regulator, LysR family
Core gene family 1155	KE150273.1_1179	CCUG-274-B	-	176691	177251	Bifunctional deaminase-reductase domain protein
Core gene family 1156	KE150273.1_1180	CCUG-274-B	+	177472	178578	N-ethylmaleimide reductase
Core gene family 1157	KE150273.1_1181	CCUG-274-B	+	178638	179657	Zinc-type alcohol dehydrogenase-like protein
Core gene family 1158	KE150273.1_1183	CCUG-274-B	-	179986	180936	Transcriptional regulator, LysR family
Core gene family 1159	KE150273.1_1184	CCUG-274-B	+	181036	182016	BUG/TctC family periplasmic protein
Core gene family 1160	KE150273.1_1185	CCUG-274-B	+	182029	182421	hypothetical protein
Core gene family 1161	KE150273.1_1186	CCUG-274-B	-	182496	183830	Peptidase, M16 family
Core gene family 1162	KE150274.1_1201	CCUG-274-B	-	4431	5300	Isochorismatase (EC 3.3.2.1)
Core gene family 1163	KE150274.1_1202	CCUG-274-B	-	5348	9436	ATP-dependent helicase HrpA
Core gene family 1164	KE150274.1_1203	CCUG-274-B	+	9564	10817	Putative phosphoesterase
Core gene family 1165	KE150274.1_1204	CCUG-274-B	-	10821	11552	ABC transporter, substrate-binding protein (cluster 3, basic aa/glutamine/opines)
Core gene family 1166	KE150274.1_1208	CCUG-274-B	-	13261	14406	hypothetical protein
Core gene family 1167	KE150274.1_1209	CCUG-274-B	-	14442	15296	Homolog of eukaryotic DNA ligase III
Core gene family 1168	KE150274.1_1211	CCUG-274-B	+	16681	17064	YusQ-like protein
Core gene family 1169	KE150274.1_1212	CCUG-274-B	-	17115	17999	Transcriptional regulator, LysR family
Core gene family 1170	KE150274.1_1213	CCUG-274-B	+	18132	19121	BUG/TctC family periplasmic protein
Core gene family 1171	KE150274.1_1215	CCUG-274-B	-	20790	21785	putative lipoprotein
Core gene family 1172	KE150274.1_1216	CCUG-274-B	-	21812	22696	putative 2-pyrone-4,6-dicarboxylic acid hydrolase
Core gene family 1173	KE150274.1_1217	CCUG-274-B	+	22773	23744	Transcriptional regulator, LysR family
Core gene family 1174	KE150274.1_1219	CCUG-274-B	+	24032	24478	virulence associated protein C
Core gene family 1175	KE150274.1_1226	CCUG-274-B	+	30886	32250	N-acetylglutamate synthase (EC 2.3.1.1)
Core gene family 1176	KE150274.1_1227	CCUG-274-B	-	32423	33334	Class A beta-lactamase (EC 3.5.2.6)
Core gene family 1177	KE150274.1_1229	CCUG-274-B	+	34395	35066	Glutathione S-transferase domain protein
Core gene family 1178	KE150274.1_1231	CCUG-274-B	-	35856	36812	Putative transcriptional regulator of sorbose uptake and utilization genes
Core gene family 1179	KE150274.1_1232	CCUG-274-B	-	36858	37979	Sorbitol dehydrogenase (EC 1.1.1.14)
Core gene family 1180	KE150274.1_1233	CCUG-274-B	-	38028	39008	ABC transporter, permease protein (cluster 2, ribose/xylose/arabinose/galactose)
Core gene family 1181	KE150274.1_1234	CCUG-274-B	-	39057	39821	Oxidoreductase, short-chain dehydrogenase/reductase family
Core gene family 1182	KE150274.1_1236	CCUG-274-B	-	40938	42452	ABC transporter, ATP-binding protein (cluster 2, ribose/xylose/arabinose/galactose) / ABC transporter, ATP-binding protein (cluster 2, ribose/xylose/arabinose/galactose)
Core gene family 1183	KE150274.1_1237	CCUG-274-B	-	42455	42928	Ribose-5-phosphate isomerase B (EC 5.3.1.6)
Core gene family 1184	KE150274.1_1240	CCUG-274-B	-	45023	45529	Periplasmic thiol:disulfide oxidoreductase DsbB, required for DsbA reoxidation
Core gene family 1185	KE150274.1_1241	CCUG-274-B	-	45628	46755	Sulfate and thiosulfate import ATP-binding protein CysA (EC 3.6.3.25)
Core gene family 1186	KE150274.1_1242	CCUG-274-B	-	46792	47790	Sulfate transport system permease protein CysW
Core gene family 1187	KE150274.1_1243	CCUG-274-B	-	47792	48697	Sulfate transport system permease protein CysT
Core gene family 1188	KE150274.1_1244	CCUG-274-B	-	48772	49773	Sulfate and thiosulfate binding protein CysP
Core gene family 1189	KE150274.1_1245	CCUG-274-B	-	49931	50566	hypothetical protein
Core gene family 1190	KE150274.1_1246	CCUG-274-B	-	50677	51606	Transcriptional regulator, LysR family
Core gene family 1191	KE150274.1_1247	CCUG-274-B	+	51782	52420	FMN-dependent NADH-azoreductase (EC 1.7.1.6)
Core gene family 1192	KE150274.1_1248	CCUG-274-B	+	52755	53237	hypothetical protein
Core gene family 1193	KE150274.1_1249	CCUG-274-B	-	53329	53877	Chromate reductase (EC 1.6.5.2)
Core gene family 1194	KE150274.1_1250	CCUG-274-B	-	53973	54803	Methionine ABC transporter substrate-binding protein
Core gene family 1195	KE150274.1_1251	CCUG-274-B	-	54865	55530	Methionine ABC transporter permease protein
Core gene family 1196	KE150274.1_1252	CCUG-274-B	-	55581	56462	Methionine ABC transporter ATP-binding protein
Core gene family 1197	KE150274.1_1254	CCUG-274-B	+	57607	58200	Transmembrane component BioN of energizing module of biotin ECF transporter
Core gene family 1198	KE150274.1_1255	CCUG-274-B	+	58275	58868	Substrate-specific component BioY of biotin ECF transporter
Core gene family 1199	KE150274.1_1256	CCUG-274-B	+	58861	60363	Long-chain-fatty-acid--CoA ligase (EC 6.2.1.3)
Core gene family 1200	KE150274.1_1257	CCUG-274-B	+	60360	61559	3-ketoacyl-CoA thiolase (EC 2.3.1.16) @ Acetyl-CoA acetyltransferase (EC 2.3.1.9)
Core gene family 1201	KE150274.1_1258	CCUG-274-B	+	61564	62289	Nitroreductase
Core gene family 1202	KE150274.1_1259	CCUG-274-B	-	62474	63292	Methionine ABC transporter substrate-binding protein
Core gene family 1203	KE150274.1_1260	CCUG-274-B	-	63427	63777	hypothetical protein
Core gene family 1204	KE150274.1_1312	CCUG-274-B	-	110061	110393	Integration host factor alpha subunit
Core gene family 1205	KE150274.1_1315	CCUG-274-B	-	114250	114609	LSU ribosomal protein L20p
Core gene family 1206	KE150274.1_1316	CCUG-274-B	-	114636	114839	LSU ribosomal protein L35p
Core gene family 1207	KE150274.1_1317	CCUG-274-B	-	115043	115585	Translation initiation factor 3
Core gene family 1208	KE150274.1_1319	CCUG-274-B	-	117974	119395	Isocitrate lyase (EC 4.1.3.1)
Core gene family 1209	KE150274.1_1321	CCUG-274-B	+	119668	120618	Permease of the drug/metabolite transporter (DMT) superfamily
Core gene family 1210	KE150274.1_1323	CCUG-274-B	+	120835	121134	SWIB/MDM2 domain-containing proteins
Core gene family 1211	KE150274.1_1324	CCUG-274-B	+	121155	122363	L-lactate dehydrogenase
Core gene family 1212	KE150274.1_1325	CCUG-274-B	+	122470	122742	Bacterioferritin-associated ferredoxin
Core gene family 1213	KE150274.1_1326	CCUG-274-B	+	122844	123548	putative TonB-dependent receptor
Core gene family 1214	KE150274.1_1327	CCUG-274-B	+	123564	124286	MotA/TolQ/ExbB proton channel family protein
Core gene family 1215	KE150274.1_1328	CCUG-274-B	+	124290	124703	Biopolymer transport protein ExbD/TolR
Core gene family 1216	KE150274.1_1329	CCUG-274-B	+	124917	125138	Hemin uptake protein HemP/HmuP
Core gene family 1217	KE150274.1_1330	CCUG-274-B	-	125404	125829	Protein GlcG
Core gene family 1218	KE150274.1_1331	CCUG-274-B	+	126002	126694	Integral membrane protein, interacts with FtsH
Core gene family 1219	KE150274.1_1333	CCUG-274-B	-	127280	128752	23S rRNA (uracil(1939)-C(5))-methyltransferase (EC 2.1.1.190)
Core gene family 1220	KE150274.1_1334	CCUG-274-B	-	128829	129146	hypothetical protein
Core gene family 1221	KE150274.1_1336	CCUG-274-B	+	129333	129893	Transcriptional regulator
Core gene family 1222	KE150274.1_1337	CCUG-274-B	+	129926	130795	hypothetical protein
Core gene family 1223	KE150274.1_1339	CCUG-274-B	+	131189	131668	hypothetical protein
Core gene family 1224	KE150274.1_1340	CCUG-274-B	-	131710	131925	Organosulfonate utilization protein SsuF
Core gene family 1225	KE150274.1_1341	CCUG-274-B	-	131980	132960	Alkanesulfonate ABC transporter ATP-binding protein SsuB
Core gene family 1226	KE150274.1_1342	CCUG-274-B	-	132976	133827	Alkanesulfonate ABC transporter permease protein SsuC
Core gene family 1227	KE150274.1_1343	CCUG-274-B	-	133839	134999	FMNH2-dependent alkanesulfonate monooxygenase (EC 1.14.14.5)
Core gene family 1228	KE150274.1_1344	CCUG-274-B	-	135038	136093	Alkanesulfonate ABC transporter substrate-binding protein SsuA
Core gene family 1229	KE150274.1_1345	CCUG-274-B	-	136117	137118	Alkanesulfonate ABC transporter substrate-binding protein SsuA
Core gene family 1230	KE150274.1_1347	CCUG-274-B	-	137487	138509	Sulfate and thiosulfate binding protein CysP
Core gene family 1231	KE150274.1_1348	CCUG-274-B	+	138654	138926	FIG001341: Probable Fe(2+)-trafficking protein YggX
Core gene family 1232	KE150274.1_1350	CCUG-274-B	+	139099	139767	UPF0126 inner membrane protein YicG
Core gene family 1233	KE150274.1_1352	CCUG-274-B	+	141913	143967	TonB-dependent receptor
Core gene family 1234	KE150274.1_1353	CCUG-274-B	+	144100	144651	hypothetical protein
Core gene family 1235	KE150274.1_1354	CCUG-274-B	+	144657	145718	ABC transporter, substrate-binding protein (cluster 8, B12/iron complex)
Core gene family 1236	KE150274.1_1355	CCUG-274-B	+	145718	146731	Iron compound ABC transporter, permease protein
Core gene family 1237	KE150274.1_1358	CCUG-274-B	+	148792	150624	Sulfite reductase [NADPH] hemoprotein beta-component (EC 1.8.1.2)
Core gene family 1238	KE150274.1_1359	CCUG-274-B	+	150653	151036	Oxidoreductase probably involved in sulfite reduction
Core gene family 1239	KE150274.1_1361	CCUG-274-B	+	151837	152769	Sulfate adenylyltransferase subunit 2 (EC 2.7.7.4)
Core gene family 1240	KE150274.1_1362	CCUG-274-B	+	152769	154136	Sulfate adenylyltransferase subunit 1 (EC 2.7.7.4)
Core gene family 1241	KE150274.1_1363	CCUG-274-B	+	154302	154631	4Fe-4S dicluster fused with DUF3470
Core gene family 1242	KE150274.1_1364	CCUG-274-B	+	154645	155697	Thioredoxin reductase (EC 1.8.1.9)
Core gene family 1243	KE150274.1_1365	CCUG-274-B	+	155769	156056	hypothetical protein
Core gene family 1244	KE150274.1_1366	CCUG-274-B	-	156105	157019	Phosphatidylserine decarboxylase (EC 4.1.1.65)
Core gene family 1245	KE150274.1_1367	CCUG-274-B	+	157412	157660	Translation initiation factor 1
Core gene family 1246	KE150275.1_1371	CCUG-274-B	+	1486	2406	LysR family transcriptional regulator y2377 (Yersinia pestis KIM)
Core gene family 1247	KE150275.1_1373	CCUG-274-B	+	3651	3842	ortholog of Bordetella pertussis (BX470248) BP1188A
Core gene family 1248	KE150275.1_1374	CCUG-274-B	-	3866	4336	RidA/YER057c/UK114 superfamily, group 1
Core gene family 1249	KE150275.1_1375	CCUG-274-B	-	4672	5487	Efflux ABC transporter, permease protein
Core gene family 1250	KE150275.1_1377	CCUG-274-B	-	6339	7199	Efflux ABC transporter, ATP-binding protein
Core gene family 1251	KE150275.1_1378	CCUG-274-B	+	7356	9140	Inner membrane protein, KefB/KefC family
Core gene family 1252	KE150275.1_1379	CCUG-274-B	-	9174	9563	Lactoylglutathione lyase and related lyases
Core gene family 1253	KE150275.1_1380	CCUG-274-B	-	9630	9983	putative TonB-dependent receptor
Core gene family 1254	KE150275.1_1381	CCUG-274-B	-	10063	12417	DinG family ATP-dependent helicase CPE1197
Core gene family 1255	KE150275.1_1386	CCUG-274-B	-	15822	16574	hypothetical protein
Core gene family 1256	KE150275.1_1388	CCUG-274-B	-	18437	19195	Alkanesulfonates transport system permease protein
Core gene family 1257	KE150275.1_1389	CCUG-274-B	-	19192	20433	Nitrate ABC transporter, substrate-binding protein
Core gene family 1258	KE150275.1_1392	CCUG-274-B	-	22421	23005	Macrophage infectivity potentiator-related protein
Core gene family 1259	KE150275.1_1393	CCUG-274-B	-	23136	24077	Transcriptional regulator, AraC family
Core gene family 1260	KE150275.1_1398	CCUG-274-B	-	28362	29195	Transcriptional regulator, AraC family
Core gene family 1261	KE150275.1_1399	CCUG-274-B	+	29266	29928	Phosphohydrolase (MutT/nudix family protein)
Core gene family 1262	KE150275.1_1404	CCUG-274-B	-	33644	34156	Mg(2+)-transport-ATPase-associated protein MgtC
Core gene family 1263	KE150275.1_1405	CCUG-274-B	-	34271	35674	Chloride channel protein
Core gene family 1264	KE150275.1_1408	CCUG-274-B	-	36343	37140	Precorrin-6A synthase (deacetylating) (EC 2.1.1.152)
Core gene family 1265	KE150275.1_1409	CCUG-274-B	-	37137	38015	Precorrin-4 C(11)-methyltransferase (EC 2.1.1.133)
Core gene family 1266	KE150275.1_1413	CCUG-274-B	-	41250	42020	Precorrin-2 C(20)-methyltransferase (EC 2.1.1.130)
Core gene family 1267	KE150275.1_1414	CCUG-274-B	-	42010	42639	Precorrin-8X methylmutase (EC 5.4.99.61)
Core gene family 1268	KE150275.1_1416	CCUG-274-B	+	44135	45898	Methyl-accepting chemotaxis sensor/transducer protein
Core gene family 1269	KE150275.1_1422	CCUG-274-B	-	52042	53550	Multidrug efflux system, outer membrane factor lipoprotein => OprJ of MexCD-OprJ system
Core gene family 1270	KE150275.1_1424	CCUG-274-B	-	56747	57976	Multidrug efflux system, membrane fusion component => MexC of MexCD-OprJ system
Core gene family 1271	KE150275.1_1425	CCUG-274-B	+	58114	58680	Transcriptional regulator NfxB
Core gene family 1272	KE150275.1_1428	CCUG-274-B	-	62413	63600	2-methylcitrate synthase (EC 2.3.3.5)
Core gene family 1273	KE150275.1_1429	CCUG-274-B	-	63597	63995	Acyl-CoA hydrolase (EC 3.1.2.20)
Core gene family 1274	KE150275.1_1430	CCUG-274-B	+	64113	65525	Transcriptional regulator, Xre family
Core gene family 1275	KE150275.1_1431	CCUG-274-B	-	65551	66516	hypothetical protein
Core gene family 1276	KE150275.1_1432	CCUG-274-B	+	66835	67158	hypothetical protein
Core gene family 1277	KE150275.1_1433	CCUG-274-B	+	67410	67643	Amino acid transporters
Core gene family 1278	KE150275.1_1434	CCUG-274-B	+	67651	68469	Trehalose-6-phosphate phosphatase (EC 3.1.3.12)
Core gene family 1279	KE150275.1_1435	CCUG-274-B	+	68466	69992	Alpha,alpha-trehalose-phosphate synthase [UDP-forming] (EC 2.4.1.15)
Core gene family 1280	KE150275.1_1436	CCUG-274-B	+	70104	71180	Acyl-CoA dehydrogenase/oxidase domain protein
Core gene family 1281	KE150275.1_1438	CCUG-274-B	+	71923	72531	Methyltransferase type 12
Core gene family 1282	KE150275.1_1440	CCUG-274-B	-	73256	73816	hypothetical protein
Core gene family 1283	KE150275.1_1441	CCUG-274-B	-	73839	74696	Phenazine biosynthesis protein PhzF like
Core gene family 1284	KE150275.1_1442	CCUG-274-B	-	74760	75164	Putative dioxygenase
Core gene family 1285	KE150275.1_1444	CCUG-274-B	-	76585	77025	FIG002994: Putative transcriptional regulator
Core gene family 1286	KE150275.1_1445	CCUG-274-B	-	77031	77822	Oxidoreductase, short-chain dehydrogenase/reductase family
Core gene family 1287	KE150275.1_1446	CCUG-274-B	-	77828	78388	FIG002577: Putative lipoprotein precursor
Core gene family 1288	KE150275.1_1448	CCUG-274-B	-	79683	80252	FIG026291: Hypothetical periplasmic protein
Core gene family 1289	KE150275.1_1449	CCUG-274-B	-	80270	81538	S-adenosyl-L-methionine dependent methyltransferase, similar to cyclopropane-fatty-acyl-phospholipid synthase
Core gene family 1290	KE150275.1_1450	CCUG-274-B	-	81535	82287	FIG001571: Hypothetical protein
Core gene family 1291	KE150275.1_1451	CCUG-274-B	-	82284	83630	Amine oxidase, flavin-containing
Core gene family 1292	KE150275.1_1452	CCUG-274-B	+	83765	84409	Transcriptional regulator, AcrR family
Core gene family 1293	KE150275.1_1453	CCUG-274-B	+	84512	85036	heme uptake regulator
Core gene family 1294	KE150275.1_1454	CCUG-274-B	+	85039	85992	Fe2+-dicitrate sensor, membrane component
Core gene family 1295	KE150275.1_1456	CCUG-274-B	-	88722	89768	hypothetical protein
Core gene family 1296	KE150275.1_1457	CCUG-274-B	-	89918	90073	hypothetical protein
Core gene family 1297	KE150275.1_1467	CCUG-274-B	-	97453	99372	Glutamine--fructose-6-phosphate aminotransferase [isomerizing] (EC 2.6.1.16)
Core gene family 1298	KE150275.1_1468	CCUG-274-B	+	99510	100025	Transcriptional regulator, AsnC family
Core gene family 1299	KE150275.1_1469	CCUG-274-B	+	100243	101367	hypothetical protein
Core gene family 1300	KE150275.1_1470	CCUG-274-B	-	101393	102250	Phytochrome, two-component sensor histidine kinase (EC 2.7.3.-)
Core gene family 1301	KE150275.1_1473	CCUG-274-B	-	105008	106240	Tyrosyl-tRNA synthetase (EC 6.1.1.1)
Core gene family 1302	KE150275.1_1474	CCUG-274-B	+	106432	107799	Peptidase, M23/M37 family
Core gene family 1303	KE150275.1_1475	CCUG-274-B	+	107904	109061	Anhydro-N-acetylmuramic acid kinase (EC 2.7.1.170)
Core gene family 1304	KE150275.1_1476	CCUG-274-B	-	109260	110558	Xanthine/uracil/thiamine/ascorbate permease family protein
Core gene family 1305	KE150275.1_1479	CCUG-274-B	-	113163	114776	Xanthine dehydrogenase iron-sulfur subunit (EC 1.17.1.4) / Xanthine dehydrogenase, FAD binding subunit (EC 1.17.1.4)
Core gene family 1306	KE150275.1_1482	CCUG-274-B	-	115789	117231	Uncharacterized MFS-type transporter
Core gene family 1307	KE150275.1_1483	CCUG-274-B	-	117347	117721	Iron-sulfur cluster insertion protein ErpA
Core gene family 1308	KE150275.1_1484	CCUG-274-B	-	117924	118316	SSU ribosomal protein S9p (S16e)
Core gene family 1309	KE150275.1_1485	CCUG-274-B	-	118327	118755	LSU ribosomal protein L13p (L13Ae)
Core gene family 1310	KE150275.1_1486	CCUG-274-B	+	119023	119895	23S rRNA (adenine(2030)-N(6))-methyltransferase (EC 2.1.1.266)
Core gene family 1311	KE150275.1_1487	CCUG-274-B	-	119902	120798	Septum-associated rare lipoprotein A
Core gene family 1312	KE150275.1_1488	CCUG-274-B	-	120877	121704	5,10-methylenetetrahydrofolate reductase (EC 1.5.1.20)
Core gene family 1313	KE150275.1_1489	CCUG-274-B	-	121727	122929	RNA binding methyltransferase FtsJ like
Core gene family 1314	KE150275.1_1490	CCUG-274-B	-	123087	124517	Adenosylhomocysteinase (EC 3.3.1.1)
Core gene family 1315	KE150275.1_1493	CCUG-274-B	-	128166	129041	hypothetical protein
Core gene family 1316	KE150275.1_1494	CCUG-274-B	-	129124	131208	Potassium-transporting ATPase B chain (EC 3.6.3.12) (TC 3.A.3.7.1)
Core gene family 1317	KE150275.1_1496	CCUG-274-B	-	132018	133724	Potassium-transporting ATPase A chain (EC 3.6.3.12) (TC 3.A.3.7.1)
Core gene family 1318	KE150275.1_1497	CCUG-274-B	-	133745	133882	hypothetical protein
Core gene family 1319	KE150275.1_1498	CCUG-274-B	+	134155	135852	Peptide chain release factor 3
Core gene family 1320	KE150275.1_1502	CCUG-274-B	+	139498	140439	Glycosyl transferase, group 2 family
Core gene family 1321	KE150275.1_1505	CCUG-274-B	+	143631	144485	Haloacid dehalogenase-like hydrolase
Core gene family 1322	KE150275.1_1506	CCUG-274-B	+	145109	145699	Fimbrial protein
Core gene family 1323	KE150275.1_1507	CCUG-274-B	+	145813	146574	hypothetical protein
Core gene family 1324	KE150276.1_1513	CCUG-274-B	-	779	1450	Transcriptional regulator, AcrR family
Core gene family 1325	KE150276.1_1514	CCUG-274-B	+	1610	2902	RND efflux system, membrane fusion protein
Core gene family 1326	KE150276.1_1517	CCUG-274-B	+	7729	8271	Cytochrome c5
Core gene family 1327	KE150276.1_1518	CCUG-274-B	-	8317	8868	hypothetical protein
Core gene family 1328	KE150276.1_1519	CCUG-274-B	-	8874	9860	Hydrolase, alpha/beta fold family
Core gene family 1329	KE150276.1_1521	CCUG-274-B	+	10627	11511	Beta-propeller domains of methanol dehydrogenase type
Core gene family 1330	KE150276.1_1522	CCUG-274-B	+	11513	12055	FIG004694: Hypothetical protein
Core gene family 1331	KE150276.1_1523	CCUG-274-B	+	12156	12416	hypothetical protein
Core gene family 1332	KE150276.1_1524	CCUG-274-B	-	12482	12898	ATP synthase epsilon chain (EC 3.6.3.14)
Core gene family 1333	KE150276.1_1525	CCUG-274-B	-	13059	14468	ATP synthase beta chain (EC 3.6.3.14)
Core gene family 1334	KE150276.1_1526	CCUG-274-B	-	14503	15375	ATP synthase gamma chain (EC 3.6.3.14)
Core gene family 1335	KE150276.1_1527	CCUG-274-B	-	15394	16947	ATP synthase alpha chain (EC 3.6.3.14)
Core gene family 1336	KE150276.1_1528	CCUG-274-B	-	16996	17535	ATP synthase delta chain (EC 3.6.3.14)
Core gene family 1337	KE150276.1_1529	CCUG-274-B	-	17548	18018	ATP synthase F0 sector subunit b (EC 3.6.3.14)
Core gene family 1338	KE150276.1_1530	CCUG-274-B	-	18054	18302	ATP synthase F0 sector subunit c (EC 3.6.3.14)
Core gene family 1339	KE150276.1_1531	CCUG-274-B	-	18354	19217	ATP synthase F0 sector subunit a (EC 3.6.3.14)
Core gene family 1340	KE150276.1_1532	CCUG-274-B	-	19239	19721	ATP synthase protein I
Core gene family 1341	KE150276.1_1533	CCUG-274-B	+	20008	20325	Proposed lipoate regulatory protein YbeD
Core gene family 1342	KE150276.1_1534	CCUG-274-B	+	20322	21047	Octanoate-[acyl-carrier-protein]-protein-N-octanoyltransferase (EC 2.3.1.181)
Core gene family 1343	KE150276.1_1535	CCUG-274-B	+	21058	22038	Lipoyl synthase (EC 2.8.1.8)
Core gene family 1344	KE150276.1_1537	CCUG-274-B	+	22355	23065	FIG00349444: hypothetical protein
Core gene family 1345	KE150276.1_1538	CCUG-274-B	+	23082	23552	hypothetical protein
Core gene family 1346	KE150276.1_1539	CCUG-274-B	-	23864	25642	Phosphoenolpyruvate-protein phosphotransferase of PTS system (EC 2.7.3.9)
Core gene family 1347	KE150276.1_1541	CCUG-274-B	-	25760	26029	Phosphotransferase system, phosphocarrier protein HPr
Core gene family 1348	KE150276.1_1542	CCUG-274-B	-	25998	26537	PTS system, IIA component
Core gene family 1349	KE150276.1_1543	CCUG-274-B	-	26578	27147	hypothetical protein
Core gene family 1350	KE150276.1_1544	CCUG-274-B	+	27324	27827	C-type cytochrome biogenesis protein ResA (thioredoxin)
Core gene family 1351	KE150276.1_1545	CCUG-274-B	-	27891	28337	putative c'cytochrome
Core gene family 1352	KE150276.1_1546	CCUG-274-B	+	28497	29195	Nickel-dependent hydrogenase, b-type cytochrome subunit
Core gene family 1353	KE150276.1_1547	CCUG-274-B	+	29255	29752	Histone acetyltransferase HPA2 and related acetyltransferases
Core gene family 1354	KE150276.1_1548	CCUG-274-B	-	29860	30366	AhpC/TSA-family protein
Core gene family 1355	KE150276.1_1549	CCUG-274-B	-	30485	30754	SSU ribosomal protein S17p (S11e)
Core gene family 1356	KE150276.1_1550	CCUG-274-B	-	30768	30965	LSU ribosomal protein L29p (L35e)
Core gene family 1357	KE150276.1_1551	CCUG-274-B	-	30976	31392	LSU ribosomal protein L16p (L10e)
Core gene family 1358	KE150276.1_1552	CCUG-274-B	-	31395	32267	SSU ribosomal protein S3p (S3e)
Core gene family 1359	KE150276.1_1553	CCUG-274-B	-	32284	32616	LSU ribosomal protein L22p (L17e)
Core gene family 1360	KE150276.1_1554	CCUG-274-B	-	32627	32902	SSU ribosomal protein S19p (S15e)
Core gene family 1361	KE150276.1_1555	CCUG-274-B	-	32913	33737	LSU ribosomal protein L2p (L8e)
Core gene family 1362	KE150276.1_1556	CCUG-274-B	-	33740	34054	LSU ribosomal protein L23p (L23Ae)
Core gene family 1363	KE150276.1_1557	CCUG-274-B	-	34051	34671	LSU ribosomal protein L4p (L1e)
Core gene family 1364	KE150276.1_1558	CCUG-274-B	-	34671	35345	LSU ribosomal protein L3p (L3e)
Core gene family 1365	KE150276.1_1559	CCUG-274-B	-	35557	35868	SSU ribosomal protein S10p (S20e)
Core gene family 1366	KE150276.1_1562	CCUG-274-B	-	39507	39980	SSU ribosomal protein S7p (S5e)
Core gene family 1367	KE150276.1_1563	CCUG-274-B	-	40141	40518	SSU ribosomal protein S12p (S23e)
Core gene family 1368	KE150276.1_1564	CCUG-274-B	-	40676	41845	D-alanyl-D-alanine carboxypeptidase (EC 3.4.16.4)
Core gene family 1369	KE150276.1_1565	CCUG-274-B	-	41937	42572	Hydrolase PA4440, alpha/beta fold family
Core gene family 1370	KE150276.1_1566	CCUG-274-B	-	42653	43027	Ferredoxin, 2Fe-2S
Core gene family 1371	KE150276.1_1567	CCUG-274-B	-	43038	44192	Putative transmembrane protein
Core gene family 1372	KE150276.1_1568	CCUG-274-B	-	44224	44652	Protoporphyrinogen IX oxidase, novel form, HemJ (EC 1.3.-.-)
Core gene family 1373	KE150276.1_1569	CCUG-274-B	+	44716	45783	Porphobilinogen synthase (EC 4.2.1.24)
Core gene family 1374	KE150276.1_1572	CCUG-274-B	-	48980	49717	Response regulatory protein
Core gene family 1375	KE150276.1_1574	CCUG-274-B	+	52546	53190	hypothetical protein
Core gene family 1376	KE150276.1_1576	CCUG-274-B	-	53736	54428	Dienelactone hydrolase family protein
Core gene family 1377	KE150276.1_1578	CCUG-274-B	+	55313	55960	UPF0056 inner membrane protein YchE
Core gene family 1378	KE150276.1_1579	CCUG-274-B	-	56014	56514	Hemerythrin domain protein
Core gene family 1379	KE150276.1_1580	CCUG-274-B	-	56761	57348	Membrane protein involved in colicin uptake
Core gene family 1380	KE150276.1_1581	CCUG-274-B	-	57494	57712	UPF0337 protein YjbJ
Core gene family 1381	KE150276.1_1582	CCUG-274-B	-	58236	58904	putative lipoprotein
Core gene family 1382	KE150276.1_1583	CCUG-274-B	-	58918	59880	ABC transporter, substrate-binding protein (cluster 9, phospholipid)
Core gene family 1383	KE150276.1_1584	CCUG-274-B	-	60079	60882	ABC transporter, ATP-binding protein (cluster 9, phospholipid)
Core gene family 1384	KE150276.1_1585	CCUG-274-B	-	60882	62012	ABC transporter, permease protein (cluster 9, phospholipid)
Core gene family 1385	KE150276.1_1586	CCUG-274-B	+	62339	64066	3-hydroxypropionate dehydrogenase DddA, flavin-containing (EC 1.1.1.59)
Core gene family 1386	KE150276.1_1587	CCUG-274-B	-	64063	64986	Transcriptional regulator, LysR family
Core gene family 1387	KE150276.1_1588	CCUG-274-B	+	65086	66114	Alcohol dehydrogenase (EC 1.1.1.1)
Core gene family 1388	KE150276.1_1589	CCUG-274-B	+	66412	67170	Putative transmembrane protein
Core gene family 1389	KE150276.1_1591	CCUG-274-B	+	67425	68195	ABC transporter, substrate-binding protein (cluster 3, basic aa/glutamine/opines)
Core gene family 1390	KE150276.1_1597	CCUG-274-B	-	72682	73200	Rod shape-determining protein MreD
Core gene family 1391	KE150276.1_1598	CCUG-274-B	-	73197	74270	Rod shape-determining protein MreC
Core gene family 1392	KE150276.1_1599	CCUG-274-B	-	74454	75497	Rod shape-determining protein MreB
Core gene family 1393	KE150276.1_1600	CCUG-274-B	+	75710	76009	Aspartyl-tRNA(Asn) amidotransferase subunit C (EC 6.3.5.6) @ Glutamyl-tRNA(Gln) amidotransferase subunit C (EC 6.3.5.7)
Core gene family 1394	KE150276.1_1601	CCUG-274-B	+	76076	77572	Aspartyl-tRNA(Asn) amidotransferase subunit A (EC 6.3.5.6) @ Glutamyl-tRNA(Gln) amidotransferase subunit A (EC 6.3.5.7)
Core gene family 1395	KE150276.1_1602	CCUG-274-B	+	77579	79024	Aspartyl-tRNA(Asn) amidotransferase subunit B (EC 6.3.5.6) @ Glutamyl-tRNA(Gln) amidotransferase subunit B (EC 6.3.5.7)
Core gene family 1396	KE150276.1_1603	CCUG-274-B	+	79182	80405	Beta-lactamase class C-like and penicillin binding proteins (PBPs) superfamily
Core gene family 1397	KE150276.1_1604	CCUG-274-B	+	80476	81705	CBS-domain-containing membrane protein
Core gene family 1398	KE150276.1_1605	CCUG-274-B	-	81770	82999	D-3-phosphoglycerate dehydrogenase (EC 1.1.1.95)
Core gene family 1399	KE150276.1_1607	CCUG-274-B	+	84385	84948	Nitroreductase family protein
Core gene family 1400	KE150276.1_1608	CCUG-274-B	+	85071	85307	hypothetical protein
Core gene family 1401	KE150276.1_1609	CCUG-274-B	+	85384	85737	hypothetical protein
Core gene family 1402	KE150276.1_1610	CCUG-274-B	-	85768	88368	Glucose dehydrogenase, PQQ-dependent (EC 1.1.5.2)
Core gene family 1403	KE150276.1_1611	CCUG-274-B	-	88539	89153	hypothetical protein
Core gene family 1404	KE150276.1_1612	CCUG-274-B	-	89200	89901	Orotate phosphoribosyltransferase (EC 2.4.2.10)
Core gene family 1405	KE150276.1_1613	CCUG-274-B	+	89912	90715	Exodeoxyribonuclease III (EC 3.1.11.2)
Core gene family 1406	KE150276.1_1617	CCUG-274-B	-	92736	93080	NAD(P) transhydrogenase C-domain of subunit alpha (EC 1.6.1.2)
Core gene family 1407	KE150276.1_1618	CCUG-274-B	-	93082	94206	NAD(P) transhydrogenase N-domain of subunit alpha (EC 1.6.1.2)
Core gene family 1408	KE150276.1_1620	CCUG-274-B	+	94893	95531	Hypothetical metal-binding enzyme, YcbL homolog
Core gene family 1409	KE150276.1_1621	CCUG-274-B	-	95545	96231	hypothetical protein
Core gene family 1410	KE150276.1_1622	CCUG-274-B	+	96316	97311	hypothetical protein
Core gene family 1411	KE150276.1_1623	CCUG-274-B	+	97326	98123	ABC transporter, ATP-binding protein (cluster 1, maltose/g3p/polyamine/iron); ABC transporter, ATP-binding protein (cluster 10, nitrate/sulfonate/bicarbonate)
Core gene family 1412	KE150276.1_1624	CCUG-274-B	+	98113	98868	hypothetical protein
Core gene family 1413	KE150276.1_1625	CCUG-274-B	+	98941	99816	dioxygenase, TauD/TfdA family
Core gene family 1414	KE150276.1_1628	CCUG-274-B	-	102271	103242	Permease of the drug/metabolite transporter (DMT) superfamily
Core gene family 1415	KE150276.1_1630	CCUG-274-B	+	104064	105500	AmpG protein
Core gene family 1416	KE150276.1_1632	CCUG-274-B	+	106375	107601	Two-component system sensor histidine kinase Dtpsy_0212
Core gene family 1417	KE150276.1_1634	CCUG-274-B	-	108393	109304	Transcriptional regulator PtxR, LysR family
Core gene family 1418	KE150276.1_1635	CCUG-274-B	+	109394	110782	Uncharacterized MFS-type transporter
Core gene family 1419	KE150276.1_1636	CCUG-274-B	+	110754	111173	hypothetical protein
Core gene family 1420	KE150276.1_1638	CCUG-274-B	-	111744	112697	Polyprotein
Core gene family 1421	KE150276.1_1639	CCUG-274-B	-	112694	113731	Putative CDP-glycosylpolyol phosphate:glycosylpolyol glycosylpolyolphosphotransferase
Core gene family 1422	KE150276.1_1640	CCUG-274-B	-	113728	114849	Exopolysaccharide biosynthesis glycosyltransferase EpsF (EC 2.4.1.-)
Core gene family 1423	KE150276.1_1643	CCUG-274-B	-	117137	117346	Uncharacterized protein CbuG_0353
Core gene family 1424	KE150276.1_1644	CCUG-274-B	-	117466	118404	Branched-chain amino acid aminotransferase (EC 2.6.1.42)
Core gene family 1425	KE150276.1_1645	CCUG-274-B	-	118449	118895	hypothetical protein
Core gene family 1426	KE150276.1_1646	CCUG-274-B	-	118979	120364	DNA repair protein RadA
Core gene family 1427	KE150276.1_1648	CCUG-274-B	+	121564	122004	Transcriptional regulator, MarR family
Core gene family 1428	KE150276.1_1649	CCUG-274-B	-	122005	123108	Alanine racemase (EC 5.1.1.1)
Core gene family 1429	KE150276.1_1650	CCUG-274-B	+	123243	124544	Putative transmembrane protein
Core gene family 1430	KE150276.1_1651	CCUG-274-B	+	124608	125507	Putative transmembrane protein
Core gene family 1431	KE150276.1_1652	CCUG-274-B	-	125535	126053	Urea channel UreI
Core gene family 1432	KE150276.1_1654	CCUG-274-B	-	127314	128564	Glycolate dehydrogenase (EC 1.1.99.14), iron-sulfur subunit GlcF
Core gene family 1433	KE150276.1_1656	CCUG-274-B	-	129434	130573	Glycolate dehydrogenase (EC 1.1.99.14), FAD-binding subunit GlcE
Core gene family 1434	KE150276.1_1659	CCUG-274-B	-	131583	132956	Ammonium transporter
Core gene family 1435	KE150276.1_1661	CCUG-274-B	-	133350	134081	hypothetical protein
Core gene family 1436	KE150278.1_1787	CCUG-274-B	-	3	893	ABC transporter, ATP-binding protein (cluster 5, nickel/peptides/opines)
Core gene family 1437	KE150278.1_1788	CCUG-274-B	-	890	1918	ABC transporter, ATP-binding protein (cluster 5, nickel/peptides/opines)
Core gene family 1438	KE150278.1_1789	CCUG-274-B	-	1918	2826	ABC transporter, permease protein 2 (cluster 5, nickel/peptides/opines)
Core gene family 1439	KE150278.1_1790	CCUG-274-B	-	2831	3808	ABC transporter, permease protein 1 (cluster 5, nickel/peptides/opines)
Core gene family 1440	KE150278.1_1791	CCUG-274-B	-	3826	5427	ABC transporter, substrate-binding protein (cluster 5, nickel/peptides/opines)
Core gene family 1441	KE150278.1_1792	CCUG-274-B	+	5670	7181	Transcriptional regulator, GntR family domain / Aspartate aminotransferase (EC 2.6.1.1)
Core gene family 1442	KE150278.1_1795	CCUG-274-B	-	9958	10911	Transaldolase (EC 2.2.1.2)
Core gene family 1443	KE150278.1_1796	CCUG-274-B	+	11120	11965	Transcriptional regulator, RpiR family
Core gene family 1444	KE150278.1_1798	CCUG-274-B	+	13486	14088	Transcriptional regulator, AcrR family
Core gene family 1445	KE150278.1_1799	CCUG-274-B	-	14104	15330	N-acyl-L-amino acid amidohydrolase (EC 3.5.1.14)
Core gene family 1446	KE150278.1_1800	CCUG-274-B	-	15465	16613	Outer membrane porin
Core gene family 1447	KE150278.1_1801	CCUG-274-B	-	16796	17851	Outer membrane porin protein 32 precursor
Core gene family 1448	KE150278.1_1802	CCUG-274-B	+	18183	18800	2-polyprenyl-3-methyl-6-methoxy-1,4-benzoquinol hydroxylase, coq7 type
Core gene family 1449	KE150278.1_1803	CCUG-274-B	-	18918	19370	Protein YhfA
Core gene family 1450	KE150278.1_1804	CCUG-274-B	+	19737	21290	Threonine dehydratase biosynthetic (EC 4.3.1.19)
Core gene family 1451	KE150278.1_1805	CCUG-274-B	+	21321	22133	Cobalamin synthase (EC 2.7.8.26)
Core gene family 1452	KE150278.1_1806	CCUG-274-B	+	22130	22723	Alpha-ribazole-5'-phosphate phosphatase (EC 3.1.3.73)
Core gene family 1453	KE150278.1_1807	CCUG-274-B	-	22730	23203	General secretion pathway protein C
Core gene family 1454	KE150278.1_1808	CCUG-274-B	+	23226	23702	General secretion pathway protein G
Core gene family 1455	KE150278.1_1809	CCUG-274-B	+	23785	24240	General secretion pathway protein H
Core gene family 1456	KE150278.1_1810	CCUG-274-B	+	24237	24635	General secretion pathway protein I
Core gene family 1457	KE150278.1_1811	CCUG-274-B	+	24636	25343	General secretion pathway protein J
Core gene family 1458	KE150278.1_1812	CCUG-274-B	+	25340	26317	General secretion pathway protein K
Core gene family 1459	KE150278.1_1814	CCUG-274-B	+	27603	28145	General secretion pathway protein M
Core gene family 1460	KE150278.1_1815	CCUG-274-B	+	28148	28951	General secretion pathway protein N
Core gene family 1461	KE150278.1_1817	CCUG-274-B	+	31339	32700	General secretion pathway protein E
Core gene family 1462	KE150278.1_1818	CCUG-274-B	+	32755	33048	hypothetical protein
Core gene family 1463	KE150278.1_1819	CCUG-274-B	+	33134	34135	Luciferase-like monooxygenase YhbW
Core gene family 1464	KE150278.1_1820	CCUG-274-B	+	34140	34829	Transcriptional regulator, YafY family
Core gene family 1465	KE150278.1_1821	CCUG-274-B	+	34918	35562	Glutathione S-transferase (EC 2.5.1.18)
Core gene family 1466	KE150278.1_1822	CCUG-274-B	+	35705	36931	General secretion pathway protein F
Core gene family 1467	KE150278.1_1823	CCUG-274-B	+	36948	37868	5'-nucleotidase (EC 3.1.3.5)
Core gene family 1468	KE150278.1_1824	CCUG-274-B	+	37931	38404	Putative calcium binding signal peptide protein
Core gene family 1469	KE150278.1_1825	CCUG-274-B	-	38429	38863	hypothetical protein
Core gene family 1470	KE150278.1_1826	CCUG-274-B	-	39019	39522	DUF1854 domain-containing protein
Core gene family 1471	KE150278.1_1827	CCUG-274-B	-	39526	41820	Efflux ABC transporter, permease/ATP-binding protein Reut_A2584
Core gene family 1472	KE150278.1_1828	CCUG-274-B	+	42039	44231	Cyanophycin synthase (EC 6.3.2.29)(EC 6.3.2.30)
Core gene family 1473	KE150278.1_1829	CCUG-274-B	+	44298	46871	Cyanophycin synthase (EC 6.3.2.29)(EC 6.3.2.30)
Core gene family 1474	KE150278.1_1830	CCUG-274-B	+	46873	47355	Conserved uncharacterized protein CreA
Core gene family 1475	KE150278.1_1831	CCUG-274-B	-	47363	48268	Transcriptional regulator YeiE, LysR family
Core gene family 1476	KE150278.1_1832	CCUG-274-B	+	48401	49483	UPF0324 inner membrane protein YeiH
Core gene family 1477	KE150278.1_1833	CCUG-274-B	+	49641	50102	Transcriptional regulator, MarR family
Core gene family 1478	KE150278.1_1835	CCUG-274-B	+	52176	52697	hypothetical protein
Core gene family 1479	KE150278.1_1837	CCUG-274-B	+	54388	56301	Lysyl endopeptidase (EC 3.4.21.50)
Core gene family 1480	KE150278.1_1839	CCUG-274-B	-	59290	61155	DnaK-related protein
Core gene family 1481	KE150278.1_1840	CCUG-274-B	-	61158	61841	hypothetical protein
Core gene family 1482	KE150278.1_1843	CCUG-274-B	+	63319	64023	Riboflavin synthase eubacterial/eukaryotic (EC 2.5.1.9)
Core gene family 1483	KE150278.1_1845	CCUG-274-B	+	66705	68615	5'-nucleotidase (EC 3.1.3.5)
Core gene family 1484	KE150278.1_1846	CCUG-274-B	-	68727	70454	Urea carboxylase (EC 6.3.4.6) without Allophanate hydrolase 2 domains
Core gene family 1485	KE150278.1_1848	CCUG-274-B	-	72082	72840	Lactam utilization protein LamB
Core gene family 1486	KE150278.1_1849	CCUG-274-B	-	72875	73543	Pyrrolidone-carboxylate peptidase (EC 3.4.19.3)
Core gene family 1487	KE150278.1_1850	CCUG-274-B	-	73560	74513	FIG001614: Membrane protein
Core gene family 1488	KE150278.1_1851	CCUG-274-B	-	74515	75264	FIG015373: Membrane protein
Core gene family 1489	KE150278.1_1853	CCUG-274-B	+	75671	76837	ABC-type branched-chain amino acid transport systems, periplasmic component
Core gene family 1490	KE150278.1_1855	CCUG-274-B	+	77907	78962	Low-specificity L-threonine aldolase (EC 4.1.2.48)
Core gene family 1491	KE150278.1_1856	CCUG-274-B	+	79033	79707	Transcriptional regulator, GntR family
Core gene family 1492	KE150278.1_1857	CCUG-274-B	-	79874	80299	putative membrane protein
Core gene family 1493	KE150278.1_1858	CCUG-274-B	-	80304	80675	hypothetical protein
Core gene family 1494	KE150278.1_1860	CCUG-274-B	+	82582	83289	Transcriptional regulator, Crp/Fnr family
Core gene family 1495	KE150278.1_1861	CCUG-274-B	-	83286	84905	Bis-ABC ATPase PA1425
Core gene family 1496	KE150278.1_1865	CCUG-274-B	+	88802	89536	Two-component transcriptional response regulator, LuxR family
Core gene family 1497	KE150278.1_1866	CCUG-274-B	+	89533	90606	Two-component system sensor histidine kinase/response regulator hybrid
Core gene family 1498	KE150278.1_1868	CCUG-274-B	-	91296	92432	ChlI component of cobalt chelatase involved in B12 biosynthesis
Core gene family 1499	KE150278.1_1870	CCUG-274-B	-	96277	97326	CobW GTPase involved in cobalt insertion for B12 biosynthesis
Core gene family 1500	KE150278.1_1871	CCUG-274-B	-	97354	98376	Alkanal monooxygenase alpha chain (EC 1.14.14.3)
Core gene family 1501	KE150278.1_1873	CCUG-274-B	-	99145	100167	Hemin ABC transporter, permease protein
Core gene family 1502	KE150278.1_1874	CCUG-274-B	-	100164	101105	Vitamin B12 ABC transporter, substrate-binding protein BtuF
Core gene family 1503	KE150278.1_1875	CCUG-274-B	-	101116	103347	Outer membrane vitamin B12 receptor BtuB
Core gene family 1504	KE150278.1_1877	CCUG-274-B	-	103812	104720	Adenylate cyclase (EC 4.6.1.1)
Core gene family 1505	KE150278.1_1878	CCUG-274-B	-	104778	105269	Uncharacterized protein YeaK
Core gene family 1506	KE150278.1_1879	CCUG-274-B	+	105342	105992	YheO-like PAS domain
Core gene family 1507	KE150278.1_1880	CCUG-274-B	+	106037	106999	L-threo-3-hydroxyaspartate ammonia-lyase (EC 4.3.1.16)
Core gene family 1508	KE150278.1_1881	CCUG-274-B	-	107025	107759	Nudix-related transcriptional regulator NrtR
Core gene family 1509	KE150278.1_1882	CCUG-274-B	+	107847	108920	NrtR-regulated hypothetical OrfX
Core gene family 1510	KE150278.1_1885	CCUG-274-B	+	110573	111154	Uncharacterized protein COG3236
Core gene family 1511	KE150278.1_1886	CCUG-274-B	+	111169	112119	ADP-ribosylglycohydrolase family protein
Core gene family 1512	KE150278.1_1887	CCUG-274-B	+	112457	113545	Fimbrial adhesin
Core gene family 1513	KE150278.1_1888	CCUG-274-B	-	113561	113974	hypothetical protein
Core gene family 1514	KE150279.1_1963	CCUG-274-B	-	58623	60239	GMP synthase [glutamine-hydrolyzing], amidotransferase subunit (EC 6.3.5.2) / GMP synthase [glutamine-hydrolyzing], ATP pyrophosphatase subunit (EC 6.3.5.2)
Core gene family 1515	KE150279.1_1964	CCUG-274-B	-	60271	60705	Death on curing protein, Doc toxin
Core gene family 1516	KE150279.1_1966	CCUG-274-B	-	61121	62050	Transcriptional regulator, LysR family
Core gene family 1517	KE150279.1_1967	CCUG-274-B	+	62144	63838	Dihydroxy-acid dehydratase (EC 4.2.1.9)
Core gene family 1518	KE150279.1_1969	CCUG-274-B	+	65511	66068	Putative transmembrane protein
Core gene family 1519	KE150279.1_1971	CCUG-274-B	-	66425	66877	Ribosome association toxin RatA
Core gene family 1520	KE150279.1_1972	CCUG-274-B	+	67046	67519	tmRNA-binding protein SmpB
Core gene family 1521	KE150279.1_1973	CCUG-274-B	+	67629	68045	Putative transmembrane protein
Core gene family 1522	KE150279.1_1974	CCUG-274-B	+	68076	68609	RNA polymerase ECF-type sigma factor
Core gene family 1523	KE150279.1_1976	CCUG-274-B	-	69473	70168	hypothetical protein
Core gene family 1524	KE150279.1_1977	CCUG-274-B	+	70325	70990	Transcriptional regulator, AcrR family
Core gene family 1525	KE150279.1_1978	CCUG-274-B	-	71067	72158	Enoyl-CoA hydratase/isomerase
Core gene family 1526	KE150279.1_1979	CCUG-274-B	-	72312	73325	BUG/TctC family periplasmic protein
Core gene family 1527	KE150279.1_1980	CCUG-274-B	-	73368	73865	Acyl dehydratase
Core gene family 1528	KE150279.1_1981	CCUG-274-B	-	73867	75063	hypothetical protein
Core gene family 1529	KE150279.1_1982	CCUG-274-B	+	75147	76037	Transcriptional regulator, LysR family
Core gene family 1530	KE150279.1_1983	CCUG-274-B	-	76161	78017	GTP-binding protein TypA/BipA
Core gene family 1531	KE150279.1_1984	CCUG-274-B	-	78014	78979	tRNA pseudouridine(55) synthase (EC 5.4.99.25)
Core gene family 1532	KE150279.1_1985	CCUG-274-B	-	78984	79355	Ribosome-binding factor A
Core gene family 1533	KE150279.1_1986	CCUG-274-B	-	79362	82217	Translation initiation factor 2
Core gene family 1534	KE150279.1_1987	CCUG-274-B	-	82241	83728	Transcription termination protein NusA
Core gene family 1535	KE150279.1_1988	CCUG-274-B	-	83815	84393	Bacterial ribosome SSU maturation protein RimP
Core gene family 1536	KE150279.1_1989	CCUG-274-B	-	84672	85073	Thiol-disulfide isomerase and thioredoxins
Core gene family 1537	KE150279.1_1990	CCUG-274-B	-	85084	86424	Putative diheme cytochrome c-553
Core gene family 1538	KE150279.1_1991	CCUG-274-B	-	86421	87248	Probable cytochrome c2
Core gene family 1539	KE150279.1_1992	CCUG-274-B	+	87417	88406	DnaJ-class molecular chaperone CbpA
Core gene family 1540	KE150279.1_1993	CCUG-274-B	+	88403	88738	hypothetical protein
Core gene family 1541	KE150279.1_1994	CCUG-274-B	-	88828	88989	hypothetical protein
Core gene family 1542	KE150279.1_1995	CCUG-274-B	+	89236	89862	Outer membrane lipoprotein Blc
Core gene family 1543	KE150279.1_1996	CCUG-274-B	-	89887	91575	ABC transporter, ATP-binding protein (cluster 5, nickel/peptides/opines) / ABC transporter, ATP-binding protein (cluster 5, nickel/peptides/opines)
Core gene family 1544	KE150279.1_1997	CCUG-274-B	-	91572	92702	ABC transporter, permease protein 2 (cluster 5, nickel/peptides/opines)
Core gene family 1545	KE150279.1_1998	CCUG-274-B	-	92819	93847	ABC transporter, permease protein 1 (cluster 5, nickel/peptides/opines)
Core gene family 1546	KE150279.1_1999	CCUG-274-B	-	93944	95761	ABC transporter, substrate-binding protein (cluster 5, nickel/peptides/opines)
Core gene family 1547	KE150279.1_2000	CCUG-274-B	+	95885	96685	Enoyl-[acyl-carrier-protein] reductase [NADH] (EC 1.3.1.9)
Core gene family 1548	KE150279.1_2001	CCUG-274-B	+	96901	97026	hypothetical protein
Core gene family 1549	KE150279.1_2002	CCUG-274-B	+	97095	97730	Superoxide dismutase [Mn] (EC 1.15.1.1)
Core gene family 1550	KE150279.1_2003	CCUG-274-B	+	97776	98696	Metal transporter, ZIP family
Core gene family 1551	KE150279.1_2004	CCUG-274-B	-	98721	99452	Transcriptional regulator, IclR family
Core gene family 1552	KE150279.1_2005	CCUG-274-B	+	99611	100564	Pyruvate:Oxaloacetate transcarboxylase domain protein
Core gene family 1553	KE150279.1_2006	CCUG-274-B	+	100604	101851	CaiB/BaiF family protein
Core gene family 1554	KE150279.1_2008	CCUG-274-B	-	103140	105713	Arginine decarboxylase (EC 4.1.1.19); Ornithine decarboxylase (EC 4.1.1.17); Lysine decarboxylase (EC 4.1.1.18)
Core gene family 1555	KE150279.1_2009	CCUG-274-B	+	105865	106290	Putative activity regulator of membrane protease YbbK
Core gene family 1556	KE150279.1_2010	CCUG-274-B	+	106418	107335	Protein QmcA (possibly involved in integral membrane quality control)
Core gene family 1557	KE150279.1_2011	CCUG-274-B	-	107404	107811	YusQ-like protein
Core gene family 1558	KE150279.1_2013	CCUG-274-B	+	109225	109347	hypothetical protein
Core gene family 1559	KE150279.1_2014	CCUG-274-B	-	109381	111318	Sensory box histidine kinase/response regulator
Core gene family 1560	KE150279.1_2015	CCUG-274-B	-	111405	111698	hypothetical protein
Core gene family 1561	KE150279.1_2016	CCUG-274-B	+	111900	112163	hypothetical protein
Core gene family 1562	KE150279.1_2017	CCUG-274-B	-	112343	113299	Transcriptional regulator, LysR family
Core gene family 1563	KE150280.1_2019	CCUG-274-B	+	700	1089	Putative dehydrogenase
Core gene family 1564	KE150280.1_2022	CCUG-274-B	-	2299	3369	Xanthine and CO dehydrogenases maturation factor, XdhC/CoxF family
Core gene family 1565	KE150280.1_2023	CCUG-274-B	-	3624	4355	Carbon monoxide oxidation accessory protein CoxG
Core gene family 1566	KE150280.1_2025	CCUG-274-B	-	5656	6594	Carbon monoxide oxidation accessory protein CoxD
Core gene family 1567	KE150280.1_2028	CCUG-274-B	-	9825	10301	Aerobic carbon monoxide dehydrogenase (quinone), small chain (EC 1.2.5.3)
Core gene family 1568	KE150280.1_2029	CCUG-274-B	+	10569	11759	Transcriptional activator of acetoin/glycerol metabolism
Core gene family 1569	KE150280.1_2030	CCUG-274-B	+	11936	12544	TRAP dicarboxylate transporter, DctQ subunit, unknown substrate 6
Core gene family 1570	KE150280.1_2031	CCUG-274-B	+	12562	14394	TRAP dicarboxylate transporter, DctM subunit, unknown substrate 6
Core gene family 1571	KE150280.1_2032	CCUG-274-B	-	14541	15620	TRAP transporter solute receptor, unknown substrate 6
Core gene family 1572	KE150280.1_2033	CCUG-274-B	-	15817	16899	TRAP transporter solute receptor, unknown substrate 6
Core gene family 1573	KE150280.1_2035	CCUG-274-B	-	17164	19080	1-deoxy-D-xylulose 5-phosphate synthase (EC 2.2.1.7)
Core gene family 1574	KE150280.1_2036	CCUG-274-B	-	19248	20198	(2E,6E)-farnesyl diphosphate synthase (EC 2.5.1.10)
Core gene family 1575	KE150280.1_2037	CCUG-274-B	-	20207	20443	Exodeoxyribonuclease VII small subunit (EC 3.1.11.6)
Core gene family 1576	KE150280.1_2038	CCUG-274-B	+	20784	21923	Phenylpropionate dioxygenase and related ring-hydroxylating dioxygenases, large terminal subunit
Core gene family 1577	KE150280.1_2039	CCUG-274-B	+	22172	23152	putative membrane protein
Core gene family 1578	KE150280.1_2040	CCUG-274-B	+	23246	24154	Thiosulfate sulfurtransferase, rhodanese (EC 2.8.1.1)
Core gene family 1579	KE150280.1_2041	CCUG-274-B	+	24474	24800	Flagellar transcriptional activator FlhD
Core gene family 1580	KE150280.1_2043	CCUG-274-B	-	25407	27515	EAL domain protein
Core gene family 1581	KE150280.1_2044	CCUG-274-B	-	27642	30491	Phosphoenolpyruvate carboxylase (EC 4.1.1.31)
Core gene family 1582	KE150280.1_2046	CCUG-274-B	+	31556	32365	Uroporphyrinogen-III synthase (EC 4.2.1.75)
Core gene family 1583	KE150280.1_2048	CCUG-274-B	+	33524	34831	Uncharacterized protein EC-HemY in Proteobacteria (unrelated to HemY-type PPO in GramPositives)
Core gene family 1584	KE150280.1_2049	CCUG-274-B	+	35030	35623	Cytochrome b561
Core gene family 1585	KE150280.1_2050	CCUG-274-B	+	35716	36288	hypothetical protein
Core gene family 1586	KE150280.1_2053	CCUG-274-B	+	38606	39235	Transcriptional regulator
Core gene family 1587	KE150280.1_2054	CCUG-274-B	+	39270	39617	Uncharacterized protein YqjZ
Core gene family 1588	KE150280.1_2055	CCUG-274-B	+	39638	40042	hypothetical protein
Core gene family 1589	KE150280.1_2056	CCUG-274-B	-	40043	40291	hypothetical protein
Core gene family 1590	KE150280.1_2057	CCUG-274-B	-	40329	41222	Cobalt/zinc/cadmium resistance protein CzcD
Core gene family 1591	KE150280.1_2058	CCUG-274-B	+	41470	42099	Glyoxalase family protein
Core gene family 1592	KE150280.1_2059	CCUG-274-B	+	42246	45158	Valyl-tRNA synthetase (EC 6.1.1.9)
Core gene family 1593	KE150280.1_2060	CCUG-274-B	+	45170	46057	UTP--glucose-1-phosphate uridylyltransferase (EC 2.7.7.9)
Core gene family 1594	KE150280.1_2061	CCUG-274-B	-	46143	46370	UPF0033 protein RGE_33990
Core gene family 1595	KE150280.1_2062	CCUG-274-B	-	46397	46999	Nudix hydrolase family protein
Core gene family 1596	KE150280.1_2063	CCUG-274-B	-	47077	48000	Cysteine synthase B (EC 2.5.1.47)
Core gene family 1597	KE150280.1_2065	CCUG-274-B	-	48745	48966	hypothetical protein
Core gene family 1598	KE150280.1_2068	CCUG-274-B	-	50460	51407	Transcriptional regulator, LysR family
Core gene family 1599	KE150280.1_2071	CCUG-274-B	+	54412	55386	BUG/TctC family periplasmic protein
Core gene family 1600	KE150280.1_2073	CCUG-274-B	+	56429	56890	Guanine deaminase (EC 3.5.4.3)
Core gene family 1601	KE150280.1_2074	CCUG-274-B	+	56895	58133	Uncharacterized MFS-type transporter
Core gene family 1602	KE150280.1_2075	CCUG-274-B	-	58140	59366	Probable sugar efflux transporter
Core gene family 1603	KE150280.1_2076	CCUG-274-B	-	59467	59856	Lactoylglutathione lyase and related lyases
Core gene family 1604	KE150280.1_2077	CCUG-274-B	-	59936	60589	Rrf2-linked NADH-flavin reductase
Core gene family 1605	KE150280.1_2079	CCUG-274-B	-	61717	62847	Branched-chain amino acid ABC transporter, substrate-binding protein LivJ (TC 3.A.1.4.1)
Core gene family 1606	KE150280.1_2080	CCUG-274-B	-	63006	63548	6,7-dimethyl-8-ribityllumazine synthase paralog
Core gene family 1607	KE150280.1_2081	CCUG-274-B	+	64105	64746	hypothetical protein
Core gene family 1608	KE150280.1_2082	CCUG-274-B	+	64843	65517	hypothetical protein
Core gene family 1609	KE150280.1_2083	CCUG-274-B	-	65519	66538	Nucleoside-diphosphate-sugar epimerases
Core gene family 1610	KE150280.1_2085	CCUG-274-B	+	67790	68728	BUG/TctC family periplasmic protein
Core gene family 1611	KE150280.1_2087	CCUG-274-B	-	69303	70886	Poly(A) polymerase (EC 2.7.7.19)
Core gene family 1612	KE150280.1_2088	CCUG-274-B	-	70883	71584	Phosphoserine phosphatase (EC 3.1.3.3)
Core gene family 1613	KE150280.1_2089	CCUG-274-B	-	71673	72380	DnaA inactivator Hda (shorter homolog of DnaA)
Core gene family 1614	KE150280.1_2090	CCUG-274-B	+	72695	73747	Phosphoribosylformylglycinamidine cyclo-ligase (EC 6.3.3.1)
Core gene family 1615	KE150280.1_2092	CCUG-274-B	-	74843	75688	Protein sirB1
Core gene family 1616	KE150280.1_2093	CCUG-274-B	-	75739	77334	Peptidoglycan lipid II flippase MurJ
Core gene family 1617	KE150280.1_2095	CCUG-274-B	-	78023	78340	Histone acetyltransferase HPA2 and related acetyltransferases
Core gene family 1618	KE150280.1_2099	CCUG-274-B	+	80871	81089	hypothetical protein
Core gene family 1619	KE150280.1_2102	CCUG-274-B	-	81791	83734	Ferrous iron transporter FeoB
Core gene family 1620	KE150280.1_2103	CCUG-274-B	-	83731	84087	Ferrous iron transporter-associated protein FeoA
Core gene family 1621	KE150280.1_2105	CCUG-274-B	-	84628	85098	Transcriptional regulator, AsnC family
Core gene family 1622	KE150280.1_2106	CCUG-274-B	+	85237	86676	Uncharacterized amino acid permease YtnA
Core gene family 1623	KE150280.1_2107	CCUG-274-B	+	86713	87957	Aromatic-amino-acid aminotransferase (EC 2.6.1.57)
Core gene family 1624	KE150280.1_2108	CCUG-274-B	+	87954	88814	Tryptophan 2,3-dioxygenase (EC 1.13.11.11)
Core gene family 1625	KE150280.1_2109	CCUG-274-B	+	88855	89232	RidA/YER057c/UK114 superfamily protein
Core gene family 1626	KE150280.1_2110	CCUG-274-B	+	89338	89958	Transporter, LysE family
Core gene family 1627	KE150280.1_2112	CCUG-274-B	+	90856	92253	Uncharacterized amino acid permease YtnA
Core gene family 1628	KE150280.1_2113	CCUG-274-B	+	92258	92887	Kynurenine formamidase, bacterial (EC 3.5.1.9)
Core gene family 1629	KE150280.1_2114	CCUG-274-B	+	92940	94244	Kynureninase (EC 3.7.1.3)
Core gene family 1630	KE150280.1_2116	CCUG-274-B	-	95263	96171	ADA regulatory protein / Methylated-DNA--protein-cysteine methyltransferase (EC 2.1.1.63)
Core gene family 1631	KE150280.1_2117	CCUG-274-B	+	96335	97210	Tryptophan 2,3-dioxygenase (EC 1.13.11.11)
Core gene family 1632	KE150280.1_2118	CCUG-274-B	+	97302	98600	Uncharacterized MFS-type transporter
Core gene family 1633	KE150280.1_2119	CCUG-274-B	-	98619	99827	Putative n-hydroxybenzoate hydroxylase
Core gene family 1634	KE150280.1_2121	CCUG-274-B	-	100596	101909	Hemolysins and related proteins containing CBS domains
Core gene family 1635	KE150280.1_2122	CCUG-274-B	+	101934	102779	Bis(5'-nucleosyl)-tetraphosphatase, symmetrical (EC 3.6.1.41)
Core gene family 1636	KE150280.1_2123	CCUG-274-B	-	102858	104354	ATP-dependent RNA helicase Bcep18194_A5658
Core gene family 1637	KE150280.1_2124	CCUG-274-B	-	104540	105421	YpfJ protein, zinc metalloprotease superfamily
Core gene family 1638	KE150280.1_2126	CCUG-274-B	+	105988	106935	Ornithine cyclodeaminase-like protein
Core gene family 1639	KE150280.1_2127	CCUG-274-B	+	106951	108702	hypothetical protein
Core gene family 1640	KE150280.1_2128	CCUG-274-B	+	108847	109980	Quinolinate synthetase (EC 2.5.1.72)
Core gene family 1641	KE150281.1_2131	CCUG-274-B	+	245	1909	Amidohydrolase domain protein
Core gene family 1642	KE150281.1_2132	CCUG-274-B	+	1911	2867	Metal chaperone, involved in Zn homeostasis
Core gene family 1643	KE150281.1_2133	CCUG-274-B	-	2842	3762	Transcriptional regulator, LysR family
Core gene family 1644	KE150281.1_2134	CCUG-274-B	+	3929	5344	Uncharacterized protein YdcJ
Core gene family 1645	KE150281.1_2135	CCUG-274-B	+	5468	6745	Aspartate aminotransferase (AspB-4) (EC 2.6.1.1)
Core gene family 1646	KE150281.1_2136	CCUG-274-B	-	6854	8497	Heat shock protein 60 kDa family chaperone GroEL
Core gene family 1647	KE150281.1_2137	CCUG-274-B	-	8546	8836	Heat shock protein 10 kDa family chaperone GroES
Core gene family 1648	KE150281.1_2139	CCUG-274-B	+	9896	10417	FIG006045: Sigma factor, ECF subfamily
Core gene family 1649	KE150281.1_2140	CCUG-274-B	+	10414	11415	hypothetical protein
Core gene family 1650	KE150281.1_2141	CCUG-274-B	+	11468	14032	hypothetical protein
Core gene family 1651	KE150281.1_2146	CCUG-274-B	+	17432	17863	Arsenate reductase (EC 1.20.4.1) glutaredoxin-coupled, glutaredoxin-like family
Core gene family 1652	KE150281.1_2147	CCUG-274-B	-	17965	18543	Transcriptional regulator, AcrR family
Core gene family 1653	KE150281.1_2148	CCUG-274-B	+	18628	19095	COGs COG3558
Core gene family 1654	KE150281.1_2150	CCUG-274-B	-	19634	21139	Efflux transport system, outer membrane factor (OMF) lipoprotein XCC0419
Core gene family 1655	KE150281.1_2151	CCUG-274-B	+	21229	21846	Transcriptional regulator KPN_02146, AcrR family
Core gene family 1656	KE150281.1_2152	CCUG-274-B	+	21924	23090	RND efflux system, membrane fusion protein KPN_02145
Core gene family 1657	KE150281.1_2153	CCUG-274-B	+	23083	26151	RND efflux system, inner membrane transporter KPN_02144
Core gene family 1658	KE150281.1_2154	CCUG-274-B	+	26228	26815	Alkyl hydroperoxide reductase subunit C-like protein
Core gene family 1659	KE150281.1_2155	CCUG-274-B	-	26834	27208	hypothetical protein
Core gene family 1660	KE150281.1_2156	CCUG-274-B	-	27276	28799	Aldehyde dehydrogenase (EC 1.2.1.3)
Core gene family 1661	KE150281.1_2158	CCUG-274-B	-	31108	32526	RtcB-like protein
Core gene family 1662	KE150281.1_2160	CCUG-274-B	-	36978	37742	Transcriptional regulator
Core gene family 1663	KE150281.1_2161	CCUG-274-B	+	37813	39000	Acetylornithine deacetylase/Succinyl-diaminopimelate desuccinylase and related deacylases
Core gene family 1664	KE150281.1_2162	CCUG-274-B	+	39052	40056	hypothetical protein
Core gene family 1665	KE150281.1_2164	CCUG-274-B	+	41059	41472	Putative ring-cleaving dioxygenase
Core gene family 1666	KE150281.1_2165	CCUG-274-B	+	41469	42440	D-3-phosphoglycerate dehydrogenase (EC 1.1.1.95)
Core gene family 1667	KE150281.1_2169	CCUG-274-B	+	45099	45959	Putative fumarylacetoacetate (FAA) hydrolase
Core gene family 1668	KE150281.1_2170	CCUG-274-B	+	45974	48070	N-methylhydantoinase A (EC 3.5.2.14)
Core gene family 1669	KE150281.1_2171	CCUG-274-B	+	48067	49857	N-methylhydantoinase B (EC 3.5.2.14)
Core gene family 1670	KE150281.1_2172	CCUG-274-B	+	49866	50243	hypothetical protein
Core gene family 1671	KE150281.1_2173	CCUG-274-B	+	50240	51325	Metal chaperone, involved in Zn homeostasis
Core gene family 1672	KE150281.1_2174	CCUG-274-B	+	51372	52370	BUG/TctC family periplasmic protein
Core gene family 1673	KE150281.1_2178	CCUG-274-B	+	55661	56551	Permease of the drug/metabolite transporter (DMT) superfamily
Core gene family 1674	KE150281.1_2179	CCUG-274-B	+	56636	57607	Transcriptional regulator, LysR family
Core gene family 1675	KE150281.1_2180	CCUG-274-B	-	57642	59909	Uncharacterized aldehyde oxidase, molybdopterin-binding subunit
Core gene family 1676	KE150281.1_2181	CCUG-274-B	-	59924	60397	Uncharacterized aldehyde oxidase, 2Fe-2S subunit
Core gene family 1677	KE150281.1_2184	CCUG-274-B	-	61255	62439	Cytochrome c family protein
Core gene family 1678	KE150281.1_2185	CCUG-274-B	-	62452	63288	ABC transporter, ATP-binding protein (cluster 1, maltose/g3p/polyamine/iron); ABC transporter, ATP-binding protein (cluster 10, nitrate/sulfonate/bicarbonate)
Core gene family 1679	KE150281.1_2187	CCUG-274-B	-	64334	65440	ABC transporter, substrate-binding protein (cluster 10, nitrate/sulfonate/bicarbonate)
Core gene family 1680	KE150281.1_2189	CCUG-274-B	+	65659	67074	O-acetylhomoserine sulfhydrylase (EC 2.5.1.49) @ O-succinylhomoserine sulfhydrylase (EC 2.5.1.48)
Core gene family 1681	KE150281.1_2190	CCUG-274-B	+	67110	68213	2-Oxobutyrate oxidase, putative
Core gene family 1682	KE150281.1_2191	CCUG-274-B	+	68233	69045	Methionine ABC transporter substrate-binding protein
Core gene family 1683	KE150281.1_2192	CCUG-274-B	+	69059	70207	Methionine ABC transporter ATP-binding protein
Core gene family 1684	KE150281.1_2193	CCUG-274-B	+	70185	70850	Methionine ABC transporter permease protein
Core gene family 1685	KE150281.1_2194	CCUG-274-B	+	70962	71450	hypothetical protein
Core gene family 1686	KE150281.1_2195	CCUG-274-B	+	71538	72476	Alkanesulfonate utilization operon LysR-family regulator Cbl
Core gene family 1687	KE150281.1_2196	CCUG-274-B	-	72497	72988	Histone acetyltransferase HPA2 and related acetyltransferases
Core gene family 1688	KE150281.1_2197	CCUG-274-B	-	73061	74197	Nicotinamide-nucleotide adenylyltransferase, NadM family (EC 2.7.7.1) / ADP-ribose pyrophosphatase (EC 3.6.1.13)
Core gene family 1689	KE150281.1_2198	CCUG-274-B	-	74226	75926	NAD synthetase (EC 6.3.1.5) / Glutamine amidotransferase chain of NAD synthetase
Core gene family 1690	KE150281.1_2199	CCUG-274-B	-	75966	77165	Nicotinate phosphoribosyltransferase (EC 6.3.4.21)
Core gene family 1691	KE150281.1_2200	CCUG-274-B	-	77222	78139	Nicotinamidase (EC 3.5.1.19)
Core gene family 1692	KE150281.1_2213	CCUG-274-B	-	94854	96035	S-adenosylmethionine synthetase (EC 2.5.1.6)
Core gene family 1693	KE150281.1_2214	CCUG-274-B	+	96180	97022	Lipid A biosynthesis lauroyl acyltransferase (EC 2.3.1.241)
Core gene family 1694	KE150281.1_2215	CCUG-274-B	+	97019	97885	Lipid A biosynthesis lauroyl acyltransferase (EC 2.3.1.241)
Core gene family 1695	KE150281.1_2216	CCUG-274-B	-	97879	98790	Hydrolase, alpha/beta fold family
Core gene family 1696	KE150281.1_2217	CCUG-274-B	-	98836	99624	GTP-binding protein EngB
Core gene family 1697	KE150281.1_2218	CCUG-274-B	-	99815	101269	Glucose-6-phosphate 1-dehydrogenase (EC 1.1.1.49)
Core gene family 1698	KE150281.1_2221	CCUG-274-B	+	104126	105436	Various polyols ABC transporter, substrate-binding protein
Core gene family 1699	KE150281.1_2222	CCUG-274-B	+	105472	106329	Various polyols ABC transporter, permease protein 1
Core gene family 1700	KE150281.1_2225	CCUG-274-B	+	108294	109733	D-arabinitol 4-dehydrogenase (EC 1.1.1.11)
Core gene family 1701	KE150281.1_2226	CCUG-274-B	+	109735	110703	Fructokinase (EC 2.7.1.4)
Core gene family 1702	KE150281.1_2227	CCUG-274-B	+	110766	111698	Transcriptional regulator of various polyols utilization, AraC family
Core gene family 1703	KE150281.1_2228	CCUG-274-B	+	111978	112628	Cytochrome c4
Core gene family 1704	KE150281.1_2229	CCUG-274-B	+	112768	114951	Cytochrome c-type biogenesis protein Ccs1/ResB
Core gene family 1705	KE150281.1_2230	CCUG-274-B	+	114948	116285	Cytochrome c-type biogenesis protein CcsA/ResC
Core gene family 1706	KE150281.1_2231	CCUG-274-B	+	116478	117458	Protein-methionine-sulfoxide reductase catalytic subunit MsrP
Core gene family 1707	KE150281.1_2232	CCUG-274-B	+	117472	118092	Protein-methionine-sulfoxide reductase heme-binding subunit MsrQ
Core gene family 1708	KE150281.1_2233	CCUG-274-B	-	118089	118916	CDP-abequose synthase (Fragment)
Core gene family 1709	KE150281.1_2237	CCUG-274-B	+	122272	123486	Type IV pilus biogenesis protein PilM
Core gene family 1710	KE150281.1_2238	CCUG-274-B	+	123483	124094	Type IV pilus biogenesis protein PilN
Core gene family 1711	KE150281.1_2239	CCUG-274-B	+	124094	124774	Type IV pilus biogenesis protein PilO
Core gene family 1712	KE150281.1_2240	CCUG-274-B	+	124801	125319	Type IV pilus biogenesis protein PilP
Core gene family 1713	KE150281.1_2241	CCUG-274-B	+	125316	127469	Type IV pilus biogenesis protein PilQ
Core gene family 1714	KE150281.1_2243	CCUG-274-B	+	128985	129515	Shikimate kinase I (EC 2.7.1.71)
Core gene family 1715	KE150281.1_2244	CCUG-274-B	+	129645	130796	3-dehydroquinate synthase (EC 4.2.3.4)
Core gene family 1716	KE150281.1_2245	CCUG-274-B	+	130828	132006	dNTP triphosphohydrolase, broad substrate specificity, subgroup 2
Core gene family 1717	KE150281.1_2246	CCUG-274-B	+	132145	132765	hypothetical protein
Core gene family 1718	KE150281.1_2247	CCUG-274-B	+	132762	133643	SAM-dependent methyltransferase
Core gene family 1719	KE150281.1_2249	CCUG-274-B	+	134955	136367	Alkaline phosphatase (EC 3.1.3.1)
Core gene family 1720	KE150281.1_2250	CCUG-274-B	+	136367	137923	Alkaline phosphatase (EC 3.1.3.1)
Core gene family 1721	KE150281.1_2251	CCUG-274-B	+	138019	138813	hypothetical protein
Core gene family 1722	KE150281.1_2254	CCUG-274-B	-	140934	142145	Acetyl-CoA acetyltransferase (EC 2.3.1.9) @ 3-oxoadipyl-CoA thiolase (EC 2.3.1.174)
Core gene family 1723	KE150281.1_2255	CCUG-274-B	-	142217	142906	3-oxoadipate CoA-transferase subunit B (EC 2.8.3.6)
Core gene family 1724	KE150281.1_2256	CCUG-274-B	-	142903	143604	3-oxoadipate CoA-transferase subunit A (EC 2.8.3.6)
Core gene family 1725	KE150281.1_2257	CCUG-274-B	+	143691	144530	Transcriptional regulator, IclR family
Core gene family 1726	KE150281.1_2258	CCUG-274-B	+	144626	145336	Transposase and inactivated derivatives
Core gene family 1727	KE150281.1_2259	CCUG-274-B	+	145525	150255	Glutamate synthase [NADPH] large chain (EC 1.4.1.13)
Core gene family 1728	KE150281.1_2260	CCUG-274-B	+	150325	151800	Glutamate synthase [NADPH] small chain (EC 1.4.1.13)
Core gene family 1729	KE150281.1_2261	CCUG-274-B	-	152011	152835	Twin-arginine translocation protein TatC
Core gene family 1730	KE150281.1_2262	CCUG-274-B	-	152986	153483	Twin-arginine translocation protein TatB
Core gene family 1731	KE150281.1_2263	CCUG-274-B	-	153505	153744	Twin-arginine translocation protein TatA
Core gene family 1732	KE150281.1_2264	CCUG-274-B	-	153900	154262	FIG146285: Diadenosine tetraphosphate (Ap4A) hydrolase and other HIT family hydrolases
Core gene family 1733	KE150281.1_2265	CCUG-274-B	-	154305	155336	Ferredoxin reductase
Core gene family 1734	KE150281.1_2266	CCUG-274-B	-	155356	155748	Putative transmembrane protein
Core gene family 1735	KE150281.1_2267	CCUG-274-B	-	155745	156158	Phosphoribosyl-ATP pyrophosphatase (EC 3.6.1.31)
Core gene family 1736	KE150281.1_2268	CCUG-274-B	-	156155	156553	Phosphoribosyl-AMP cyclohydrolase (EC 3.5.4.19)
Core gene family 1737	KE150281.1_2269	CCUG-274-B	-	156798	157598	Imidazole glycerol phosphate synthase cyclase subunit
Core gene family 1738	KE150281.1_2270	CCUG-274-B	-	157675	158685	UDP-glucose 4-epimerase (EC 5.1.3.2)
Core gene family 1739	KE150281.1_2274	CCUG-274-B	+	165579	166130	Pellicle/biofilm biosynthesis outer membrane lipoprotein PelC
Core gene family 1740	KE150281.1_2275	CCUG-274-B	+	166153	167532	Pellicle/biofilm biosynthesis inner membrane protein PelD
Core gene family 1741	KE150281.1_2276	CCUG-274-B	+	167525	168547	Pellicle/biofilm biosynthesis inner membrane protein PelE
Core gene family 1742	KE150281.1_2277	CCUG-274-B	+	168544	170100	Pellicle/biofilm biosynthesis protein PelF, CAZy glycosyltransferase family 4
Core gene family 1743	KE150281.1_2278	CCUG-274-B	+	170100	171473	Pellicle/biofilm biosynthesis inner membrane protein PelG, MATE family transporter
Core gene family 1744	KE150281.1_2280	CCUG-274-B	+	171682	172488	ABC transporter, substrate-binding protein (cluster 3, basic aa/glutamine/opines)
Core gene family 1745	KE150281.1_2281	CCUG-274-B	+	172620	173273	ABC transporter, permease protein (cluster 3, basic aa/glutamine/opines)
Core gene family 1746	KE150281.1_2282	CCUG-274-B	+	173290	174042	ABC transporter, ATP-binding protein (cluster 3, basic aa/glutamine/opines)
Core gene family 1747	KE150281.1_2283	CCUG-274-B	+	174261	175100	Phospholipid ABC transporter ATP-binding protein MlaF
Core gene family 1748	KE150281.1_2284	CCUG-274-B	+	175097	175879	Phospholipid ABC transporter permease protein MlaE
Core gene family 1749	KE150281.1_2285	CCUG-274-B	+	175923	176408	Phospholipid ABC transporter substrate-binding protein MlaD
Core gene family 1750	KE150281.1_2286	CCUG-274-B	+	176405	177205	Outer-membrane-phospholipid-binding lipoprotein MlaA
Core gene family 1751	KE150281.1_2287	CCUG-274-B	+	177321	177962	Phospholipid ABC transporter shuttle protein MlaC
Core gene family 1752	KE150281.1_2288	CCUG-274-B	+	177983	178270	Phospholipid ABC transporter-binding protein MlaB
Core gene family 1753	KE150281.1_2289	CCUG-274-B	+	178344	179273	Efflux ABC transporter, ATP-binding protein
Core gene family 1754	KE150281.1_2290	CCUG-274-B	+	179270	180025	Efflux ABC transporter, permease protein
Core gene family 1755	KE150281.1_2291	CCUG-274-B	+	180153	180401	YrbA protein
Core gene family 1756	KE150281.1_2292	CCUG-274-B	+	180506	181774	UDP-N-acetylglucosamine 1-carboxyvinyltransferase (EC 2.5.1.7)
Core gene family 1757	KE150281.1_2294	CCUG-274-B	+	182429	183745	Histidinol dehydrogenase (EC 1.1.1.23)
Core gene family 1758	KE150281.1_2295	CCUG-274-B	+	183880	184128	hypothetical protein
Core gene family 1759	KE150281.1_2296	CCUG-274-B	+	184125	184562	hypothetical protein
Core gene family 1760	KE150281.1_2297	CCUG-274-B	+	184616	185740	Histidinol-phosphate aminotransferase (EC 2.6.1.9)
Core gene family 1761	KE150281.1_2298	CCUG-274-B	+	185737	186342	Imidazoleglycerol-phosphate dehydratase (EC 4.2.1.19)
Core gene family 1762	KE150281.1_2299	CCUG-274-B	+	186424	187092	Imidazole glycerol phosphate synthase amidotransferase subunit HisH
Core gene family 1763	KE150281.1_2300	CCUG-274-B	+	187154	187894	Phosphoribosylformimino-5-aminoimidazole carboxamide ribotide isomerase (EC 5.3.1.16)
Core gene family 1764	KE150281.1_2301	CCUG-274-B	-	187980	189164	Spherulin-4 precursor
Core gene family 1765	KE150281.1_2302	CCUG-274-B	+	189208	190152	Aldose 1-epimerase
Core gene family 1766	KE150281.1_2303	CCUG-274-B	-	190224	191375	Outer membrane stress sensor protease DegS
Core gene family 1767	KE150281.1_2305	CCUG-274-B	+	191675	193000	L-Proline/Glycine betaine transporter ProP
Core gene family 1768	KE150281.1_2306	CCUG-274-B	+	193075	193836	GTP cyclohydrolase 1 type 2 homolog YbgI
Core gene family 1769	KE150281.1_2307	CCUG-274-B	+	193927	194988	4-hydroxythreonine-4-phosphate dehydrogenase (EC 1.1.1.262)
Core gene family 1770	KE150281.1_2308	CCUG-274-B	-	195081	195509	Large-conductance mechanosensitive channel
Core gene family 1771	KE150281.1_2309	CCUG-274-B	+	195659	196255	Ubiquinol-cytochrome C reductase iron-sulfur subunit (EC 1.10.2.2)
Core gene family 1772	KE150281.1_2311	CCUG-274-B	+	197703	198458	Ubiquinol-cytochrome C reductase, cytochrome C1 subunit
Core gene family 1773	KE150281.1_2312	CCUG-274-B	+	198563	199174	Stringent starvation protein A
Core gene family 1774	KE150281.1_2314	CCUG-274-B	-	200060	200365	Zn-ribbon-containing, possibly RNA-binding protein and truncated derivatives
Core gene family 1775	KE150281.1_2315	CCUG-274-B	+	200676	203423	Protein translocase subunit SecA
Core gene family 1776	KE150281.1_2316	CCUG-274-B	+	203574	204806	Glutamate N-acetyltransferase (EC 2.3.1.35) @ N-acetylglutamate synthase (EC 2.3.1.1)
Core gene family 1777	KE150281.1_2317	CCUG-274-B	+	204972	205928	ATP/GTP-binding protein
Core gene family 1778	KE150281.1_2318	CCUG-274-B	+	205979	206485	Mutator MutT protein (7,8-dihydro-8-oxoguanine-triphosphatase) (EC 3.6.1.-)
Core gene family 1779	KE150281.1_2319	CCUG-274-B	-	206496	206750	DNA gyrase inhibitor YacG
Core gene family 1780	KE150281.1_2320	CCUG-274-B	-	206750	207505	Cell division protein ZapD
Core gene family 1781	KE150281.1_2321	CCUG-274-B	-	207595	208233	Dephospho-CoA kinase (EC 2.7.1.24)
Core gene family 1782	KE150281.1_2322	CCUG-274-B	-	208248	209141	Leader peptidase (Prepilin peptidase) (EC 3.4.23.43) / N-methyltransferase (EC 2.1.1.-)
Core gene family 1783	KE150281.1_2323	CCUG-274-B	-	209141	210358	Type IV fimbrial assembly protein PilC
Core gene family 1784	KE150281.1_2324	CCUG-274-B	-	210397	212139	Type IV fimbrial assembly, ATPase PilB
Core gene family 1785	KE150281.1_2366	CCUG-274-B	-	258254	259183	Octaprenyl diphosphate synthase (EC 2.5.1.90)
Core gene family 1786	KE150281.1_2367	CCUG-274-B	+	259414	259725	LSU ribosomal protein L21p
Core gene family 1787	KE150281.1_2368	CCUG-274-B	+	259741	259998	LSU ribosomal protein L27p
Core gene family 1788	KE150281.1_2369	CCUG-274-B	+	260148	261263	GTP-binding protein Obg
Core gene family 1789	KE150281.1_2370	CCUG-274-B	+	261347	262495	Glutamate 5-kinase (EC 2.7.2.11) / RNA-binding C-terminal domain PUA
Core gene family 1790	KE150281.1_2371	CCUG-274-B	-	262567	263253	Adenosine (5')-pentaphospho-(5'')-adenosine pyrophosphohydrolase
Core gene family 1791	KE150281.1_2372	CCUG-274-B	+	263347	265092	Prolyl-tRNA synthetase (EC 6.1.1.15), bacterial type
Core gene family 1792	KE150281.1_2373	CCUG-274-B	+	265089	265742	FIG016425: Soluble lytic murein transglycosylase and related regulatory proteins (some contain LysM/invasin domains)
Core gene family 1793	KE150281.1_2374	CCUG-274-B	-	265795	267234	UPF0053 inner membrane protein YtfL
Core gene family 1794	KE150281.1_2375	CCUG-274-B	-	267381	267704	Glutaredoxin-related protein
Core gene family 1795	KE150281.1_2376	CCUG-274-B	-	267821	268678	Peptide chain release factor N(5)-glutamine methyltransferase (EC 2.1.1.297)
Core gene family 1796	KE150281.1_2377	CCUG-274-B	-	268689	269771	Peptide chain release factor 1
Core gene family 1797	KE150281.1_2378	CCUG-274-B	-	269897	271222	Glutamyl-tRNA reductase (EC 1.2.1.70)
Core gene family 1798	KE150281.1_2379	CCUG-274-B	+	271295	271570	hypothetical protein
Core gene family 1799	KE150281.1_2380	CCUG-274-B	-	271626	272549	Transcriptional regulator, LysR family
Core gene family 1800	KE150281.1_2383	CCUG-274-B	+	273682	274587	Putative hydrolase
Core gene family 1801	KE150281.1_2384	CCUG-274-B	-	274584	277001	Potassium efflux system KefA protein / Small-conductance mechanosensitive channel
Core gene family 1802	KE150281.1_2385	CCUG-274-B	-	277152	277916	Glycerophosphoryl diester phosphodiesterase (EC 3.1.4.46)
Core gene family 1803	KE150281.1_2386	CCUG-274-B	-	278007	279017	Glycerol-3-phosphate ABC transporter, ATP-binding protein UgpC (TC 3.A.1.1.3)
Core gene family 1804	KE150281.1_2387	CCUG-274-B	-	279104	279952	Glycerol-3-phosphate ABC transporter, permease protein UgpE (TC 3.A.1.1.3)
Core gene family 1805	KE150281.1_2388	CCUG-274-B	-	279955	280836	Glycerol-3-phosphate ABC transporter, permease protein UgpA (TC 3.A.1.1.3)
Core gene family 1806	KE150281.1_2389	CCUG-274-B	-	280960	282264	Glycerol-3-phosphate ABC transporter, substrate-binding protein UgpB
Core gene family 1807	KE150281.1_2390	CCUG-274-B	+	282686	286600	probable oxidoreductase NMA1206
Core gene family 1808	KE150281.1_2391	CCUG-274-B	+	286600	287055	Diadenosine tetraphosphate (Ap4A) hydrolase and other HIT family hydrolases
Core gene family 1809	KE150281.1_2392	CCUG-274-B	+	287066	287488	FIG00899427: hypothetical protein
Core gene family 1810	KE150281.1_2393	CCUG-274-B	+	287728	288459	2-methoxy-6-polyprenyl-1,4-benzoquinol methylase (EC 2.1.1.201)
Core gene family 1811	KE150281.1_2394	CCUG-274-B	+	288513	289535	Uncharacterized membrane protein Bcep18194_A6058
Core gene family 1812	KE150281.1_2395	CCUG-274-B	+	289566	290207	Ubiquinone biosynthesis protein UbiJ
Core gene family 1813	KE150281.1_2396	CCUG-274-B	+	290204	291769	Ubiquinone biosynthesis regulatory protein kinase UbiB
Core gene family 1814	KE150281.1_2397	CCUG-274-B	+	291828	293276	sodium-solute symporter, putative
Core gene family 1815	KE150281.1_2398	CCUG-274-B	+	293453	295471	hypothetical protein formerly called flagellar hook-length control protein FliK
Core gene family 1816	KE150281.1_2399	CCUG-274-B	+	295692	296009	Type I antifreeze protein
Core gene family 1817	KE150281.1_2400	CCUG-274-B	+	296026	296649	Uncharacterized membrane anchored protein Mext_4159
Core gene family 1818	KE150281.1_2401	CCUG-274-B	+	296691	298493	Aspartyl-tRNA synthetase (EC 6.1.1.12) @ Aspartyl-tRNA(Asn) synthetase (EC 6.1.1.23)
Core gene family 1819	KE150281.1_2404	CCUG-274-B	+	299906	300676	Endonuclease/exonuclease/phosphatase
Core gene family 1820	KE150281.1_2405	CCUG-274-B	+	300806	301528	GTP cyclohydrolase I (EC 3.5.4.16) type 1
Core gene family 1821	KE150281.1_2406	CCUG-274-B	+	301580	302503	Integral membrane protein
Core gene family 1822	KE150281.1_2407	CCUG-274-B	+	302509	303372	hypothetical protein
Core gene family 1823	KE150281.1_2409	CCUG-274-B	+	304130	305182	Transcriptional regulator, AraC family
Core gene family 1824	KE150281.1_2410	CCUG-274-B	+	305325	306338	BUG/TctC family periplasmic protein
Core gene family 1825	KE150281.1_2411	CCUG-274-B	-	306325	307776	Amidase family protein Atu4441
Core gene family 1826	KE150281.1_2412	CCUG-274-B	-	307877	309370	ABC transporter, substrate-binding protein (cluster 5, nickel/peptides/opines)
Core gene family 1827	KE150281.1_2413	CCUG-274-B	-	309507	310349	ABC transporter, ATP-binding protein (cluster 5, nickel/peptides/opines)
Core gene family 1828	KE150281.1_2414	CCUG-274-B	-	310346	311401	ABC transporter, ATP-binding protein (cluster 5, nickel/peptides/opines)
Core gene family 1829	KE150281.1_2415	CCUG-274-B	-	311417	312334	ABC transporter, permease protein 2 (cluster 5, nickel/peptides/opines)
Core gene family 1830	KE150281.1_2416	CCUG-274-B	-	312331	313293	ABC transporter, permease protein 1 (cluster 5, nickel/peptides/opines)
Core gene family 1831	KE150281.1_2417	CCUG-274-B	+	313584	313847	Uncharacterized ferredoxin-like protein YfhL
Core gene family 1832	KE150281.1_2418	CCUG-274-B	-	313852	314475	Peptidyl-tRNA hydrolase (EC 3.1.1.29)
Core gene family 1833	KE150281.1_2420	CCUG-274-B	-	314600	315229	LSU ribosomal protein L25p
Core gene family 1834	KE150281.1_2421	CCUG-274-B	-	315402	316361	Ribose-phosphate pyrophosphokinase (EC 2.7.6.1)
Core gene family 1835	KE150281.1_2422	CCUG-274-B	-	316512	317375	4-diphosphocytidyl-2-C-methyl-D-erythritol kinase (EC 2.7.1.148)
Core gene family 1836	KE150281.1_2423	CCUG-274-B	-	317448	317993	Outer membrane lipoprotein component of lipoprotein transport system LolB
Core gene family 1837	KE150281.1_2424	CCUG-274-B	-	318005	319759	FIG140336: TPR domain protein
Core gene family 1838	KE150281.1_2425	CCUG-274-B	+	319855	320682	Formamidopyrimidine-DNA glycosylase (EC 3.2.2.23)
Core gene family 1839	KE150281.1_2426	CCUG-274-B	+	321000	323018	hypothetical protein
Core gene family 1840	KE150281.1_2428	CCUG-274-B	-	324116	324376	hypothetical protein
Core gene family 1841	KE150281.1_2429	CCUG-274-B	-	324373	325806	Inner membrane protein CreD
Core gene family 1842	KE150281.1_2430	CCUG-274-B	-	325931	327391	Sensory histidine kinase CreC of two-component signal transduction system CreBC
Core gene family 1843	KE150281.1_2431	CCUG-274-B	-	327408	328130	Response regulator CreB of two-component signal transduction system CreBC
Core gene family 1844	KE150281.1_2432	CCUG-274-B	-	328161	329063	RNase adapter protein RapZ
Core gene family 1845	KE150281.1_2434	CCUG-274-B	-	330846	331742	NAD kinase (EC 2.7.1.23)
Core gene family 1846	KE150281.1_2435	CCUG-274-B	+	331773	332777	Heat-inducible transcription repressor HrcA
Core gene family 1847	KE150281.1_2437	CCUG-274-B	-	335674	337464	putative peptidoglycan binding protein
Core gene family 1848	KE150281.1_2438	CCUG-274-B	-	337461	338174	Two-component transcriptional response regulator, OmpR family
Core gene family 1849	KE150281.1_2439	CCUG-274-B	-	338270	339562	Tryptophanyl-tRNA synthetase (EC 6.1.1.2)
Core gene family 1850	KE150281.1_2440	CCUG-274-B	-	339638	340315	FIG004556: membrane metalloprotease
Core gene family 1851	KE150281.1_2442	CCUG-274-B	-	341898	342542	YciO protein, TsaC/YrdC paralog
Core gene family 1852	KE150281.1_2443	CCUG-274-B	-	342568	343431	FIG00031715: Predicted metal-dependent phosphoesterases (PHP family)
Core gene family 1853	KE150281.1_2445	CCUG-274-B	-	345473	346135	putative lipoprotein
Core gene family 1854	KE150281.1_2446	CCUG-274-B	-	346137	346511	putative lipoprotein
Core gene family 1855	KE150281.1_2447	CCUG-274-B	-	346508	347188	putative lipoprotein
Core gene family 1856	KE150281.1_2448	CCUG-274-B	-	347287	349005	Single-stranded-DNA-specific exonuclease RecJ
Core gene family 1857	KE150281.1_2450	CCUG-274-B	-	350082	351407	Arylsulfatase (EC 3.1.6.1)
Core gene family 1858	KE150281.1_2451	CCUG-274-B	-	351452	352474	hypothetical protein
Core gene family 1859	KE150281.1_2453	CCUG-274-B	+	353150	354439	Lipoprotein releasing system transmembrane protein LolC/LolE
Core gene family 1860	KE150281.1_2454	CCUG-274-B	+	354432	355148	Lipoprotein-releasing system ATP-binding protein LolD
Core gene family 1861	KE150281.1_2456	CCUG-274-B	+	356873	357694	Putative deoxyribonuclease YjjV
Core gene family 1862	KE150281.1_2457	CCUG-274-B	+	357714	358310	G:T/U mismatch-specific uracil/thymine DNA-glycosylase (EC 3.2.2.27)
Core gene family 1863	KE150281.1_2458	CCUG-274-B	+	358331	359131	Spermidine synthase-like protein
Core gene family 1864	KE150281.1_2459	CCUG-274-B	+	359201	361003	Type II secretory pathway, ATPase PulE/Tfp pilus assembly pathway, ATPase PilB
Core gene family 1865	KE150281.1_2460	CCUG-274-B	+	361200	361688	Tripartite tricarboxylate transporter TctB family
Core gene family 1866	KE150281.1_2461	CCUG-274-B	+	361704	363215	Tripartite tricarboxylate transporter TctA family
Core gene family 1867	KE150281.1_2462	CCUG-274-B	+	363368	364684	Uncharacterized membrane-anchored protein
Core gene family 1868	KE150281.1_2464	CCUG-274-B	+	364825	365622	Oxidoreductase, short-chain dehydrogenase/reductase family
Core gene family 1869	KE150281.1_2466	CCUG-274-B	-	368531	369442	Permease of the drug/metabolite transporter (DMT) superfamily
Core gene family 1870	KE150281.1_2467	CCUG-274-B	+	369584	370564	Quinone oxidoreductase (EC 1.6.5.5)
Core gene family 1871	KE150281.1_2468	CCUG-274-B	+	370561	371385	NTP pyrophosphohydrolases including oxidative damage repair enzymes
Core gene family 1872	KE150281.1_2469	CCUG-274-B	-	371407	373071	Sodium-dependent phosphate transporter
Core gene family 1873	KE150281.1_2470	CCUG-274-B	-	373328	373843	Lipoprotein signal peptidase (EC 3.4.23.36)
Core gene family 1874	KE150281.1_2471	CCUG-274-B	-	373862	376717	Isoleucyl-tRNA synthetase (EC 6.1.1.5)
Core gene family 1875	KE150281.1_2472	CCUG-274-B	-	376823	377872	FMN adenylyltransferase (EC 2.7.7.2) / Riboflavin kinase (EC 2.7.1.26)
Core gene family 1876	KE150281.1_2473	CCUG-274-B	+	378030	378638	HNH endonuclease family protein
Core gene family 1877	KE150281.1_2474	CCUG-274-B	-	378648	379994	TPR domain protein
Core gene family 1878	KE150281.1_2477	CCUG-274-B	+	384269	384970	Two-component transcriptional response regulator, OmpR family
Core gene family 1879	KE150281.1_2478	CCUG-274-B	+	385168	387633	internalin, putative
Core gene family 1880	KE150281.1_2479	CCUG-274-B	+	387758	388705	hypothetical protein
Core gene family 1881	KE150281.1_2480	CCUG-274-B	-	388808	389923	Acyl-CoA dehydrogenase family protein
Core gene family 1882	KE150281.1_2481	CCUG-274-B	-	389993	391174	Acyl-CoA dehydrogenase, long-chain specific (EC 1.3.8.8)
Core gene family 1883	KE150281.1_2482	CCUG-274-B	-	391284	391964	Virulence factor mviM
Core gene family 1884	KE150281.1_2483	CCUG-274-B	+	392061	392639	Phosphoribosylglycinamide formyltransferase (EC 2.1.2.2)
Core gene family 1885	KE150281.1_2484	CCUG-274-B	-	392647	392919	hypothetical protein
Core gene family 1886	KE150281.1_2485	CCUG-274-B	+	393012	394340	tRNA/rRNA cytosine-C5-methylase
Core gene family 1887	KE150281.1_2486	CCUG-274-B	+	394457	395680	Fatty acid desaturase (EC 1.14.19.1); Delta-9 fatty acid desaturase (EC 1.14.19.1)
Core gene family 1888	KE150281.1_2487	CCUG-274-B	-	395655	396023	hypothetical protein
Core gene family 1889	KE150281.1_2490	CCUG-274-B	-	397977	398210	LSU ribosomal protein L28p @ LSU ribosomal protein L28p, zinc-independent
Core gene family 1890	KE150281.1_2491	CCUG-274-B	-	398479	399432	Thioredoxin reductase (EC 1.8.1.9)
Core gene family 1891	KE150281.1_2493	CCUG-274-B	+	399693	402056	DNA translocase FtsK
Core gene family 1892	KE150281.1_2494	CCUG-274-B	+	402085	402720	Outer membrane lipoprotein carrier protein LolA
Core gene family 1893	KE150281.1_2495	CCUG-274-B	+	402888	404414	Methyl-accepting chemotaxis sensor/transducer protein
Core gene family 1894	KE150281.1_2496	CCUG-274-B	-	404401	405714	Na(+)-dependent branched-chain amino acid transporter
Core gene family 1895	KE150281.1_2498	CCUG-274-B	+	406156	407466	Replication-associated recombination protein RarA
Core gene family 1896	KE150281.1_2500	CCUG-274-B	+	408046	408774	Short-chain dehydrogenase, associated with 2-hydroxychromene-2-carboxylate isomerase family protein
Core gene family 1897	KE150281.1_2501	CCUG-274-B	+	408827	409432	2-hydroxychromene-2-carboxylate isomerase family protein
Core gene family 1898	KE150281.1_2502	CCUG-274-B	-	409441	409788	Gfa-like protein
Core gene family 1899	KE150281.1_2504	CCUG-274-B	+	410094	411023	Branched-chain amino acid ABC transporter, permease protein LivH (TC 3.A.1.4.1)
Core gene family 1900	KE150281.1_2506	CCUG-274-B	+	412131	412925	Branched-chain amino acid ABC transporter, ATP-binding protein LivG (TC 3.A.1.4.1)
Core gene family 1901	KE150281.1_2507	CCUG-274-B	+	412929	413675	Branched-chain amino acid ABC transporter, ATP-binding protein LivF (TC 3.A.1.4.1)
Core gene family 1902	KE150281.1_2508	CCUG-274-B	+	413928	414290	Uncharacterized membrane protein PA1577
Core gene family 1903	KE150281.1_2509	CCUG-274-B	+	414434	415081	Phosphate transport regulator (distant homolog of PhoU)
Core gene family 1904	KE150281.1_2510	CCUG-274-B	+	415104	416114	Probable low-affinity inorganic phosphate transporter
Core gene family 1905	KE150281.1_2511	CCUG-274-B	-	416191	416694	Putative transmembrane protein
Core gene family 1906	KE150281.1_2512	CCUG-274-B	-	416702	417226	Acetyltransferase, GNAT family
Core gene family 1907	KE150281.1_2513	CCUG-274-B	+	417372	417626	SSU ribosomal protein S16p
Core gene family 1908	KE150281.1_2514	CCUG-274-B	+	417750	418319	16S rRNA processing protein RimM
Core gene family 1909	KE150281.1_2515	CCUG-274-B	+	418332	419102	tRNA (guanine(37)-N(1))-methyltransferase (EC 2.1.1.228)
Core gene family 1910	KE150281.1_2516	CCUG-274-B	+	419153	419593	LSU ribosomal protein L19p
Core gene family 1911	KE150281.1_2517	CCUG-274-B	+	419681	420409	Uncharacterized Nudix hydrolase NudL
Core gene family 1912	KE150281.1_2518	CCUG-274-B	+	420457	421467	Similar to cobalamin biosynthesis protein CbiB
Core gene family 1913	KE150281.1_2519	CCUG-274-B	-	421559	422527	Ribosome small subunit biogenesis RbfA-release protein RsgA
Core gene family 1914	KE150281.1_2520	CCUG-274-B	-	422546	422878	Pterin-4-alpha-carbinolamine dehydratase (EC 4.2.1.96)
Core gene family 1915	KE150281.1_2521	CCUG-274-B	-	422895	424196	Uncharacterized integral membrane endopeptidase Bmul_2226
Core gene family 1916	KE150281.1_2522	CCUG-274-B	+	424227	424832	3'-to-5' oligoribonuclease (orn)
Core gene family 1917	KE150281.1_2523	CCUG-274-B	+	425162	427213	ATP-dependent RNA helicase
Core gene family 1918	KE150281.1_2524	CCUG-274-B	+	427364	428833	GGDEF domain protein
Core gene family 1919	KE150281.1_2525	CCUG-274-B	-	428862	430094	Multidrug resistance transporter, Bcr/CflA family
Core gene family 1920	KE150281.1_2527	CCUG-274-B	+	430362	431360	TRAP-type C4-dicarboxylate transport system, periplasmic component
Core gene family 1921	KE150281.1_2528	CCUG-274-B	-	431774	432751	GMP reductase (EC 1.7.1.7)
Core gene family 1922	KE150281.1_2529	CCUG-274-B	+	433028	435535	ATP-dependent DNA helicase UvrD/PcrA (EC 3.6.4.12)
Core gene family 1923	KE150281.1_2530	CCUG-274-B	-	435560	436195	hypothetical protein
Core gene family 1924	KE150281.1_2532	CCUG-274-B	-	436455	438407	Alkaline phosphatase (EC 3.1.3.1)
Core gene family 1925	KE150281.1_2533	CCUG-274-B	-	438654	439487	FIGfam005179
Core gene family 1926	KE150281.1_2535	CCUG-274-B	-	440717	441091	hypothetical protein
Core gene family 1927	KE150281.1_2536	CCUG-274-B	+	441164	444007	DNA polymerase I (EC 2.7.7.7)
Core gene family 1928	KE150281.1_2537	CCUG-274-B	+	444065	444961	Dienelactone hydrolase family protein
Core gene family 1929	KE150281.1_2538	CCUG-274-B	+	445264	446097	Zinc transporter, ZIP family
Core gene family 1930	KE150281.1_2540	CCUG-274-B	-	446774	448186	Two-component system sensor histidine kinase
Core gene family 1931	KE150281.1_2542	CCUG-274-B	+	448870	449295	RidA/YER057c/UK114 superfamily protein
Core gene family 1932	KE150281.1_2543	CCUG-274-B	+	449323	450807	Cysteine desulfurase (EC 2.8.1.7)
Core gene family 1933	KE150281.1_2545	CCUG-274-B	-	451706	452842	Autolysin sensor kinase (EC 2.7.3.-)
Core gene family 1934	KE150281.1_2547	CCUG-274-B	+	453051	454532	Argininosuccinate lyase (EC 4.3.2.1)
Core gene family 1935	KE150281.1_2548	CCUG-274-B	+	454558	455556	hypothetical protein
Core gene family 1936	KE150281.1_2553	CCUG-274-B	+	464974	465501	hypothetical protein
Core gene family 1937	KE150281.1_2554	CCUG-274-B	+	465708	467795	High-affinity choline uptake protein BetT
Core gene family 1938	KE150281.1_2555	CCUG-274-B	+	467891	468835	Transcriptional regulator, AraC family
Core gene family 1939	KE150281.1_2556	CCUG-274-B	+	468967	470367	Glutamyl-tRNA(Gln) amidotransferase subunit A-like protein
Core gene family 1940	KE150282.1_2559	CCUG-274-B	+	447	1010	hypothetical protein
Core gene family 1941	KE150282.1_2561	CCUG-274-B	+	2172	4553	hypothetical protein
Core gene family 1942	KE150282.1_2562	CCUG-274-B	+	4738	5925	Muconate cycloisomerase (EC 5.5.1.1)
Core gene family 1943	KE150282.1_2563	CCUG-274-B	+	5954	6232	Muconolactone isomerase (EC 5.3.3.4)
Core gene family 1944	KE150282.1_2567	CCUG-274-B	-	9355	10311	Permease of the drug/metabolite transporter (DMT) superfamily
Core gene family 1945	KE150282.1_2568	CCUG-274-B	+	10384	11268	Transcriptional regulator STM2281, LysR family
Core gene family 1946	KE150282.1_2571	CCUG-274-B	-	14456	16636	NAD-dependent formate dehydrogenase gamma subunit
Core gene family 1947	KE150282.1_2572	CCUG-274-B	+	16936	17379	Transcriptional regulator NicR, MarR family
Core gene family 1948	KE150282.1_2573	CCUG-274-B	-	17471	18787	Nicotinate MFS-type transporter, NicT2
Core gene family 1949	KE150282.1_2576	CCUG-274-B	-	22794	23951	6-hydroxynicotinate 3-monooxygenase, NicC (EC 1.14.13.114)
Core gene family 1950	KE150282.1_2577	CCUG-274-B	+	24275	25063	Maleate cis-trans isomerase (EC 5.2.1.1)
Core gene family 1951	KE150282.1_2580	CCUG-274-B	+	27062	27739	Maleamate amidohydrolase, NicF (EC 3.5.1.107)
Core gene family 1952	KE150282.1_2581	CCUG-274-B	+	27847	30171	Nicotinate dehydrogenase, molybdopterin-binding, NicB.N (EC 1.17.2.1)
Core gene family 1953	KE150282.1_2582	CCUG-274-B	-	30168	31136	Transcriptional regulator Daci_1847, LysR family
Core gene family 1954	KE150282.1_2583	CCUG-274-B	-	31329	32420	[4Fe-4S] cluster assembly scaffold protein Mrp (=ApbC)
Core gene family 1955	KE150282.1_2584	CCUG-274-B	+	32547	33119	putative membrane protein
Core gene family 1956	KE150282.1_2586	CCUG-274-B	+	34554	36620	Methionyl-tRNA synthetase (EC 6.1.1.10)
Core gene family 1957	KE150282.1_2587	CCUG-274-B	+	36771	37067	hypothetical protein
Core gene family 1958	KE150282.1_2588	CCUG-274-B	-	37070	37720	Uncharacterized UPF0750 membrane protein
Core gene family 1959	KE150282.1_2589	CCUG-274-B	-	37884	38381	putative lipoprotein
Core gene family 1960	KE150282.1_2590	CCUG-274-B	+	38428	38631	Uncharacterized DUF3460-containg protein Bmul_0854
Core gene family 1961	KE150282.1_2591	CCUG-274-B	+	38680	39573	Segregation and condensation protein A
Core gene family 1962	KE150282.1_2592	CCUG-274-B	+	39633	40271	7-carboxy-7-deazaguanine synthase (EC 4.3.99.3)
Core gene family 1963	KE150282.1_2593	CCUG-274-B	+	40280	40645	6-carboxy-5,6,7,8-tetrahydropterin synthase (EC 4.1.2.50)
Core gene family 1964	KE150282.1_2594	CCUG-274-B	+	40797	41177	Aspartate 1-decarboxylase (EC 4.1.1.11)
Core gene family 1965	KE150282.1_2595	CCUG-274-B	+	41205	42527	Adenosylmethionine-8-amino-7-oxononanoate aminotransferase (EC 2.6.1.62)
Core gene family 1966	KE150282.1_2596	CCUG-274-B	+	42524	43225	Dethiobiotin synthase BioD (EC 6.3.3.3)
Core gene family 1967	KE150282.1_2597	CCUG-274-B	+	43222	44439	8-amino-7-oxononanoate synthase (EC 2.3.1.47)
Core gene family 1968	KE150282.1_2598	CCUG-274-B	+	44471	44830	Probable 5-carboxymethyl-2-hydroxymuconate delta isomerase
Core gene family 1969	KE150282.1_2600	CCUG-274-B	-	45533	46516	hypothetical protein
Core gene family 1970	KE150282.1_2602	CCUG-274-B	-	47305	48486	Para-aminobenzoate synthase, aminase component (EC 2.6.1.85) / Aminodeoxychorismate lyase (EC 4.1.3.38)
Core gene family 1971	KE150282.1_2603	CCUG-274-B	-	48676	48987	hypothetical protein
Core gene family 1972	KE150282.1_2604	CCUG-274-B	-	49209	49937	cAMP-binding proteins - catabolite gene activator and regulatory subunit of cAMP-dependent protein kinases
Core gene family 1973	KE150282.1_2606	CCUG-274-B	+	51336	52898	hypothetical protein
Core gene family 1974	KE150282.1_2607	CCUG-274-B	+	52986	53867	3-methyl-2-oxobutanoate hydroxymethyltransferase (EC 2.1.2.11)
Core gene family 1975	KE150282.1_2609	CCUG-274-B	+	54847	55059	hypothetical protein
Core gene family 1976	KE150282.1_2610	CCUG-274-B	-	55076	56005	Transcriptional activator protein LysR
Core gene family 1977	KE150282.1_2611	CCUG-274-B	+	56108	57361	Diaminopimelate decarboxylase (EC 4.1.1.20)
Core gene family 1978	KE150282.1_2612	CCUG-274-B	-	57540	58550	Glycerol-3-phosphate dehydrogenase [NAD(P)+] (EC 1.1.1.94)
Core gene family 1979	KE150282.1_2613	CCUG-274-B	-	58671	59126	Protein-export protein SecB (maintains pre-export unfolded state)
Core gene family 1980	KE150282.1_2614	CCUG-274-B	-	59256	59513	Glutaredoxin 3 (Grx3)
Core gene family 1981	KE150282.1_2615	CCUG-274-B	-	59602	60009	Rhodanese-related sulfurtransferase YibN
Core gene family 1982	KE150282.1_2618	CCUG-274-B	+	62481	63233	Molybdopterin-synthase adenylyltransferase (EC 2.7.7.80)
Core gene family 1983	KE150282.1_2619	CCUG-274-B	+	63353	63751	Two-component transcriptional response regulator receiver domain
Core gene family 1984	KE150282.1_2621	CCUG-274-B	+	64617	65966	Two-component system sensor histidine kinase
Core gene family 1985	KE150282.1_2622	CCUG-274-B	+	66211	66372	UPF0391 membrane protein RGE_28580
Core gene family 1986	KE150282.1_2623	CCUG-274-B	+	66484	66873	hypothetical protein
Core gene family 1987	KE150282.1_2624	CCUG-274-B	+	66944	67264	Osmotically inducible protein Y
Core gene family 1988	KE150282.1_2626	CCUG-274-B	+	67430	68548	hypothetical protein
Core gene family 1989	KE150282.1_2627	CCUG-274-B	-	68602	69102	Phosphopantetheine adenylyltransferase (EC 2.7.7.3)
Core gene family 1990	KE150282.1_2628	CCUG-274-B	-	69233	69940	16S rRNA (guanine(966)-N(2))-methyltransferase (EC 2.1.1.171)
Core gene family 1991	KE150282.1_2629	CCUG-274-B	-	69937	71298	FIG015287: Zinc protease
Core gene family 1992	KE150282.1_2630	CCUG-274-B	-	71325	72803	FIG015547: peptidase, M16 family
Core gene family 1993	KE150282.1_2631	CCUG-274-B	+	72832	74052	Signal recognition particle receptor FtsY
Core gene family 1994	KE150282.1_2636	CCUG-274-B	+	78728	79717	BUG/TctC family periplasmic protein
Core gene family 1995	KE150282.1_2637	CCUG-274-B	-	79704	80102	Periplasmic divalent cation tolerance protein CutA
Core gene family 1996	KE150282.1_2638	CCUG-274-B	-	80155	81180	2-dehydropantoate 2-reductase (EC 1.1.1.169)
Core gene family 1997	KE150282.1_2639	CCUG-274-B	-	81199	81957	Class II aldolase/adducin, N-terminal
Core gene family 1998	KE150282.1_2640	CCUG-274-B	-	82025	82582	Transcriptional regulator, MarR family
[truncated: 11,903 more rows]

## Sheet: Table S3
Table S3. The list of the positively selected gene families (dN/dS > 1)
Gene family	Function	dN (non-synonymous rate)	dS (synonymous rate)	dN/dS
Core gene family 110	hypothetical protein	1.227	0.286	4.29021
Core gene family 836	hypothetical protein	1	0.786	1.27226
Core gene family 1548	hypothetical protein	1.227	0.714	1.71849
Core gene family 2261	hypothetical protein	1	0.857	1.16686
Core gene family 2979	hypothetical protein	1.227	0.857	1.43174
Core gene family 3978	Fimbrial protein precursor	1	0.786	1.27226
Accessory gene family 390	hypothetical protein	1.227	0.429	2.86014
Accessory gene family 483	hypothetical protein	1.227	0.429	2.86014
Accessory gene family 484	hypothetical protein	1	0.786	1.27226
Accessory gene family 526	hypothetical protein	1.227	0.571	2.14886
Accessory gene family 1019	hypothetical protein	1.227	0.5	2.454
Accessory gene family 1037	hypothetical protein	1	0.857	1.16686
Accessory gene family 1067	hypothetical protein	1	0.786	1.27226
Accessory gene family 1079	hypothetical protein	1.227	0.429	2.86014
Accessory gene family 1096	hypothetical protein	1	0.714	1.40056
Accessory gene family 1111	hypothetical protein	1.227	0.5	2.454
Accessory gene family 1195	hypothetical protein	1.227	0.714	1.71849
Accessory gene family 1200	hypothetical protein	1.227	0.714	1.71849
Accessory gene family 1210	hypothetical protein	1	0.857	1.16686
Accessory gene family 1215	hypothetical protein	1.227	0.571	2.14886
Accessory gene family 1224	hypothetical protein	1.227	0.429	2.86014
Accessory gene family 1227	hypothetical protein	1.227	0.571	2.14886
Accessory gene family 1242	hypothetical protein	1	0.857	1.16686
Accessory gene family 1288	hypothetical protein	1.227	0.857	1.43174
Accessory gene family 1299	hypothetical protein	1	0.786	1.27226
Accessory gene family 1322	RelE-like translational repressor toxin	1	0.714	1.40056
Accessory gene family 1323	hypothetical protein	1	0.857	1.16686
Accessory gene family 1341	hypothetical protein	1	0.786	1.27226
Accessory gene family 1343	hypothetical protein	1.227	0.857	1.43174
Accessory gene family 1347	hypothetical protein	1	0.857	1.16686
Accessory gene family 1348	hypothetical protein	1	0.857	1.16686
Accessory gene family 1371	hypothetical protein	1	0.857	1.16686
Accessory gene family 1373	hypothetical protein	1	0.857	1.16686
Accessory gene family 1374	hypothetical protein	1	0.714	1.40056
Accessory gene family 1402	hypothetical protein	1	0.857	1.16686
Accessory gene family 1436	hypothetical protein	1.227	0.643	1.90824
Accessory gene family 1438	hypothetical protein	1	0.643	1.55521
Accessory gene family 1466	hypothetical protein	1.227	0.357	3.43697
Accessory gene family 1475	hypothetical protein	1.227	0.5	2.454
Accessory gene family 1511	hypothetical protein	1.227	0.714	1.71849
Accessory gene family 1513	hypothetical protein	1.227	0.5	2.454
Accessory gene family 1518	hypothetical protein	1.227	0.571	2.14886
Accessory gene family 1531	hypothetical protein	1	0.786	1.27226
Accessory gene family 1543	hypothetical protein	1	0.786	1.27226
Accessory gene family 1643	hypothetical protein	1	0.857	1.16686
Accessory gene family 1688	hypothetical protein	1	0.786	1.27226
Accessory gene family 1725	hypothetical protein	1	0.857	1.16686
Accessory gene family 1739	hypothetical protein	1.227	0.786	1.56107
Accessory gene family 1768	hypothetical protein	1.227	0.429	2.86014
Accessory gene family 1789	hypothetical protein	1.227	0.714	1.71849
Accessory gene family 1836	hypothetical protein	1.227	0.643	1.90824
Accessory gene family 1840	hypothetical protein	1.227	0.786	1.56107
Accessory gene family 1852	hypothetical protein	1	0.857	1.16686
Accessory gene family 1935	hypothetical protein	1	0.643	1.55521
Accessory gene family 1936	hypothetical protein	1.227	0.5	2.454
Accessory gene family 1945	hypothetical protein	1.227	0.714	1.71849
Accessory gene family 1961	hypothetical protein	1.227	0.357	3.43697
Accessory gene family 2028	hypothetical protein	1	0.857	1.16686
Accessory gene family 2033	hypothetical protein	1.227	0.643	1.90824
Accessory gene family 2039	hypothetical protein	1.227	0.429	2.86014
Accessory gene family 2060	hypothetical protein	1.227	0.286	4.29021
Accessory gene family 2071	hypothetical protein	1	0.643	1.55521
Accessory gene family 2072	hypothetical protein	1	0.786	1.27226
Accessory gene family 2088	hypothetical protein	1.227	0.5	2.454
Accessory gene family 2124	hypothetical protein	1.227	0.643	1.90824
Accessory gene family 2155	hypothetical protein	1	0.786	1.27226
Accessory gene family 2218	hypothetical protein	1	0.786	1.27226
Accessory gene family 2229	Transposase	1	0.786	1.27226
Accessory gene family 2261	hypothetical protein	1	0.714	1.40056
Accessory gene family 2266	hypothetical protein	1.227	0.714	1.71849
Accessory gene family 2378	hypothetical protein	1.227	0.571	2.14886
Accessory gene family 2390	core protein	1.227	0.429	2.86014
Accessory gene family 2492	hypothetical protein	1	0.857	1.16686
Accessory gene family 2527	hypothetical protein	1	0.857	1.16686
Accessory gene family 2537	hypothetical protein	1	0.857	1.16686
Accessory gene family 2549	hypothetical protein	1	0.857	1.16686
Accessory gene family 2554	hypothetical protein	1.227	0.5	2.454
Accessory gene family 2561	hypothetical protein	1.227	0.214	5.73364
Accessory gene family 2608	hypothetical protein	1	0.786	1.27226
Accessory gene family 2613	2,3-butanediol dehydrogenase, R-alcohol forming, (R)- and (S)-acetoin-specific (EC 1.1.1.4)	1	0.714	1.40056
Accessory gene family 2617	hypothetical protein	1.227	0.143	8.58042
Accessory gene family 2632	hypothetical protein	1	0.857	1.16686
Accessory gene family 2653	Cytochrome b561	1.227	0.143	8.58042
Accessory gene family 2710	hypothetical protein	1	0.857	1.16686
Accessory gene family 2721	hypothetical protein	1.227	0.571	2.14886

## Sheet: TableS4
Table S4. The distribution of the members of macromolecular secretion systems in D. tsuruhatensis strains. (+): presence; (-): absence.
Macromolecular systems	Protein	LMG-24775	TR1180	MTQ3	CH05	LMG-29104	391	CM13	LZ-C	670	ZNC0008	2189	CCUG-274-B	11304	CCUG-15835	BR1
Flagellum 1	FlgG	+	+	+	+	+	-	+	+	-	+	+	+	+	+	+
	FlgF	+	+	+	+	+	+	+	+	+	+	+	+	+	+	+
	FlgE	+	+	+	+	+	+	+	+	-	+	+	+	+	+	+
	FlgD	+	+	+	+	+	+	+	+	-	+	+	+	+	+	+
	FlgC	+	+	+	+	+	+	+	+	+	+	+	+	+	+	+
	FlgB	+	+	+	+	+	+	+	+	+	+	+	+	+	+	+
	FlgA	+	+	+	+	+	+	+	+	+	+	+	+	+	+	+
	FlgM	+	+	+	+	+	+	+	+	+	+	+	+	+	+	+
	Orf	+	+	+	+	+	+	+	+	+	+	+	+	+	+	+
	FliE	+	+	+	+	+	+	+	+	+	+	+	+	+	+	+
	FliF	+	+	+	+	+	+	+	+	+	+	+	+	+	+	+
	FliG	+	+	+	+	+	+	+	+	+	+	+	+	+	+	+
	FliH	+	+	+	+	+	+	+	+	+	+	+	+	+	+	+
	FliI	+	+	+	+	+	+	+	+	+	+	+	+	+	+	+
	FliJ	+	+	+	+	+	+	+	+	+	+	+	+	+	+	+
	FliK	+	+	+	+	+	-	+	+	-	-	+	+	+	+	-
	FliL	+	+	+	+	+	+	+	+	+	+	+	+	+	+	+
	FliM	+	+	+	+	+	+	+	+	+	+	+	+	+	+	+
	FliN	+	+	+	+	+	+	+	+	+	+	+	+	+	+	+
	FliO	+	+	+	+	+	+	+	+	+	+	+	+	+	+	+
	FliP	+	+	+	+	+	+	+	+	+	+	+	+	+	+	+
	FliQ	+	+	+	+	+	+	+	+	+	+	+	+	+	+	+
	FliR	+	+	+	+	+	+	+	+	+	+	+	+	+	+	+
Flagellum 2	FliP	-	+	-	-	-	-	-	-	-	-	-	-	-	-	-
	Orf1	-	+	-	-	-	-	-	-	-	-	-	-	-	-	-
	Orf2	-	+	-	-	-	-	-	-	-	-	-	-	-	-	-
	Orf3	-	+	-	-	-	-	-	-	-	-	-	-	-	-	-
	FlgE	-	+	-	-	-	-	-	-	-	-	-	-	-	-	-
	FlgD	-	+	-	-	-	-	-	-	-	-	-	-	-	-	-
	Orf4	-	+	-	-	-	-	-	-	-	-	-	-	-	-	-
	Orf5	-	+	-	-	-	-	-	-	-	-	-	-	-	-	-
	FliI	-	+	-	-	-	-	-	-	-	-	-	-	-	-	-
	Orf5	-	+	-	-	-	-	-	-	-	-	-	-	-	-	-
	Orf6	-	+	-	-	-	-	-	-	-	-	-	-	-	-	-
	FliF	-	+	-	-	-	-	-	-	-	-	-	-	-	-	-
	FliE	-	+	-	-	-	-	-	-	-	-	-	-	-	-	-
	FlgC	-	+	-	-	-	-	-	-	-	-	-	-	-	-	-
	Orf7	-	+	-	-	-	-	-	-	-	-	-	-	-	-	-
	FlgI	-	+	-	-	-	-	-	-	-	-	-	-	-	-	-
	FlgH	-	+	-	-	-	-	-	-	-	-	-	-	-	-	-
	Orf8	-	+	-	-	-	-	-	-	-	-	-	-	-	-	-
	FlgG	-	+	-	-	-	-	-	-	-	-	-	-	-	-	-
	Orf9	-	+	-	-	-	-	-	-	-	-	-	-	-	-	-
	FlgF	-	+	-	-	-	-	-	-	-	-	-	-	-	-	-
	FlhA	-	+	-	-	-	-	-	-	-	-	-	-	-	-	-
	FlhB	-	+	-	-	-	-	-	-	-	-	-	-	-	-	-
	FliR	-	+	-	-	-	-	-	-	-	-	-	-	-	-	-
	FliQ	-	+	-	-	-	-	-	-	-	-	-	-	-	-	-
T1SS	ABC	+	+	+	+	-	+	+	+	-	+	+	+	+	+	+
	MFP	+	+	+	+	-	-	+	+	-	+	+	+	+	+	+
	OMF	+	+	+	+	-	+	+	+	-	-	+	+	+	+	-
T4P	PilM	+	+	+	+	+	+	+	+	+	+	+	+	+	+	+
	PilN	+	+	+	+	+	+	+	+	+	+	+	+	+	+	+
	PilO	+	+	+	+	+	+	+	+	+	+	+	+	+	+	+
	PilP	+	+	+	+	+	+	+	+	+	+	+	+	+	+	+
	PilC	+	+	+	+	+	+	+	+	+	+	+	+	+	+	+
	PilB	+	+	+	+	+	-	+	+	+	+	+	+	+	+	+
	PilE	-	+	+	-	+	+	+	-	-	-	-	-	-	-	-
	PilY1	-	+	+	-	+	+	+	-	-	-	-	-	-	-	-
	PilX	-	+	+	-	+	+	+	-	-	-	-	-	-	-	-
	ORF	-	+	+	-	+	+	+	-	-	-	-	-	-	-	-
	PilV	-	+	+	-	+	+	+	-	-	-	-	-	-	-	-
	FimT	-	+	+	-	+	+	+	-	-	-	-	-	-	-	-
	PilE-1	+	+	+	+	+	+	+	+	+	+	+	+	+	+	+
	PilY1-1	+	+	+	+	+	-	+	+	-	+	+	+	+	+	+
	PilX-1	+	+	+	+	+	+	+	+	+	+	+	+	+	+	+
	PilW	+	+	+	+	+	+	+	+	-	+	+	+	+	+	+
	PilV-1	+	+	+	+	+	+	+	+	+	+	+	+	+	+	+
	FimT-1	+	+	+	+	+	+	+	+	+	+	+	+	+	+	+
	PilF	+	+	+	+	+	+	+	+	+	+	+	+	+	+	+
	PilZ	+	+	+	+	+	+	+	+	+	+	+	+	+	+	+
	PilE-2	-	+	-	-	-	-	-	-	-	-	-	-	-	-	-
	PilE-3	-	+	-	-	-	-	-	-	-	-	-	-	-	-	-
	PilY1-2	+	+	+	+	+	-	+	+	-	+	+	+	+	+	-
	PilX-2	+	+	+	+	+	-	+	+	+	+	+	+	+	+	+
	PilW=1	+	+	+	+	+	-	+	+	+	+	+	+	+	+	+
	PilV-2	+	+	+	+	+	-	+	+	-	+	+	+	+	+	+
	FimT-2	+	+	+	+	+	-	+	+	+	+	+	+	+	+	+
	PilI	+	+	+	+	+	+	+	+	+	+	+	+	+	+	+
	PilH	+	+	+	+	+	+	+	+	+	+	+	+	+	+	+
	PilG	+	+	+	+	+	+	+	+	+	+	+	+	+	+	+
	PilU	+	+	+	+	+	+	+	+	+	+	+	+	+	+	+
	PilA	-	+	-	-	-	-	-	-	-	-	-	-	-	-	-
	FimB	-	+	-	-	-	-	-	-	-	-	-	-	-	-	-
T4SS	VirD2	+	+	-	+	+	+	+	+	-	-	+	+	+	+	+
	TrbK	+	+	-	+	+	+	+	+	-	-	+	-	+	+	+
	VirD4	+	+	-	+	+	+	+	+	-	-	+	+	+	+	+
	CP045291.1_4483	+	+	-	+	+	+	+	+	-	-	+	+	+	+	+
	TrbB	+	+	-	+	+	-	+	+	-	-	+	+	+	+	+
	TrbC	+	+	-	+	+	-	+	+	-	-	+	+	+	+	+
	TrbD	+	+	-	+	+	-	+	+	-	-	+	+	+	+	+
	TrbE	+	+	-	+	+	-	+	+	-	-	+	+	+	+	+
	TrbJ	+	+	-	+	+	+	+	+	-	-	+	+	+	+	+
	TrbK	+	+	-	+	+	+	+	+	-	-	+	-	+	+	+
	TrbL	+	+	-	+	+	+	+	+	-	-	+	+	+	+	+
	TrbF	+	+	-	+	+	+	+	+	-	-	+	+	+	+	+
	TrbG	+	+	-	+	+	+	+	+	-	-	+	+	+	+	+
	TrbI	+	+	-	+	+	+	+	+	-	-	+	+	+	+	+
T6SS	TssI	+	+	+	+	+	+	+	+	+	+	+	+	+	+	+
	ORF	-	+	-	+	-	+	+	-	-	+	+	+	+	+	+
	ORF1	-	+	-	+	-	+	+	-	+	+	-	+	+	+	-
	ORF2	+	+	+	+	+	-	+	+	+	-	+	+	+	+	-
	TssH	+	+	+	+	+	-	+	+	-	+	+	+	+	+	+
	ORF3	+	+	+	+	+	+	+	-	+	+	+	+	+	+	+
	ORF4	+	+	+	-	+	-	+	+	+	+	+	-	-	-	-
	ORF5	+	+	+	+	+	+	+	+	+	+	+	+	+	+	+
	TssG	+	+	+	+	+	-	+	+	+	+	+	+	+	+	+
	TssF	+	+	+	+	+	+	+	+	+	+	+	+	+	+	+
	TssE	+	+	+	+	+	+	+	+	+	+	+	+	+	+	+
	ORF6	+	+	-	+	+	-	-	+	-	-	+	-	+	+	+
	ImpE	+	+	+	+	+	+	+	+	-	+	+	+	+	+	+
	ORF7	+	+	+	+	+	+	+	+	-	+	+	+	+	+	+
	ORF8	+	+	+	+	+	+	+	+	-	+	+	+	+	+	+
	TssC	+	+	+	+	+	+	+	+	+	+	+	+	+	+	+
	TssB	+	+	+	+	+	+	+	+	+	+	+	+	+	+	+
	ORF9	-	+	+	+	+	-	+	+	+	+	+	+	+	+	-
	ORF10	-	+	-	-	-	-	-	+	-	+	-	-	-	-	-
	TssA	+	+	+	+	+	-	+	+	-	+	+	+	+	+	+
	ImpM	+	+	+	+	+	+	+	+	+	+	+	+	+	+	+
	TssM	+	+	+	+	+	-	+	+	+	+	+	+	+	+	+
	TssL	+	+	+	+	+	+	+	+	+	+	+	+	+	+	+
	TssK	+	+	+	+	+	+	+	+	+	+	+	+	+	+	+
	TssJ	+	+	+	+	+	+	+	+	+	+	+	+	+	+	+
	PppA	+	+	+	+	+	+	+	+	+	+	+	+	+	+	+
	ImpI	+	+	+	+	+	+	+	+	-	-	+	+	+	+	+
	ORF11	+	+	+	+	+	+	+	+	+	+	+	+	+	+	+
	ORF12	+	+	+	+	+	+	+	+	+	+	+	+	+	+	+
	PpkA	+	+	+	+	+	-	+	+	-	+	+	+	+	+	-
	ORF13	+	+	+	+	+	-	+	-	-	+	+	+	+	+	-
	TssD	+	+	+	+	+	+	+	+	+	+	+	+	+	+	+
Tad	Flp	+	+	+	+	-	+	+	+	+	+	+	+	+	+	+
	Flp1	-	+	-	-	-	+	+	+	+	+	+	+	+	+	+
	TadV	-	+	+	-	-	-	+	+	+	+	+	+	+	+	+
	CpaB	+	+	+	+	-	+	+	+	+	-	+	+	-	+	+
	CpaC	+	+	+	+	-	-	+	+	-	+	+	+	+	+	+
	TadZ	+	+	+	+	-	+	+	+	+	+	+	+	+	+	+
	TadA	+	+	+	+	-	+	+	+	+	+	+	+	+	+	+
	TadB	+	+	+	+	-	+	+	+	+	+	+	+	+	+	+
	TadC	+	+	+	+	-	+	+	+	+	+	+	+	+	+	+

## Sheet: Table S5
Table S5. The list of the virulence-related genes
PHI_MolConn_ID	Gene ID	Pathogen species	Disease	Host description	Host-related	Gene Function	Mutant Phenotype
PHI:7586	CCP44603	Mycobacterium tuberculosis	Tuberculosis	Primates	Animal-related	Malate synthase G	increased virulence (hypervirulence)
PHI:10648	AE004841_2	Pseudomonas aeruginosa	Opportunistic infection	primates	Animal-related	Catalase	unaffected pathogenicity
PHI:10701	ABO13635	Acinetobacter baumannii	Pneumonia	Primates	Animal-related	Imidazole glycerol phosphate synthase cyclase subunit	reduced virulence|unaffected pathogenicity
PHI:10299	CAA52062	Helicobacter pylori	Gastric infections	Primates	Animal-related	Heat shock protein 60	unaffected pathogenicity
PHI:10282	AHM69299	Staphylococcus aureus	Skin infection; food poisoning; respiratory disease	Primates	Animal-related	Elongation factor Tu	increased virulence (hypervirulence)|unaffected pathogenicity
PHI:6583	AAF95068	Vibrio cholerae	Cholera	Rodents	Animal-related	Protease Regulates Biofilm Formation Motility Virulence and the Type VI Secretion System	reduced virulence
PHI:10397	AKA33019	Acinetobacter baumannii	Nosocomial infection	Rodents	Animal-related	DNA-binding response regulator	reduced virulence
PHI:10048	AAL20389	Salmonella enterica	Salmonellosis	Rodents	Animal-related	Fumarate hydratase class II	reduced virulence
PHI:7767	ABJ10738	Pseudomonas aeruginosa	Opportunistic infection	Nematodes	Animal-related	Orphan cbb3-type cytochrome oxidase subunit	reduced virulence|unaffected pathogenicity
PHI:2685	OMPR_SALTY	Salmonella enterica	Food poisoning	Rodents	Animal-related	Regulators of systemic infection	reduced virulence
PHI:6863	CAM10001	Neisseria meningitidis	Meningococcal infection	Rodents	Animal-related	Polynucleotide phosphorylase	reduced virulence
PHI:10485	AE004889_9	Pseudomonas aeruginosa	Opportunistic infection	Flies	Animal-related	Heat shock protein	reduced virulence
PHI:5468	AE004612_6	Pseudomonas aeruginosa	Nosocomial infection	Cellular slime molds	Animal-related	Part of Molybdate transporter ModABC	reduced virulence
PHI:7541	AIK80536	Klebsiella pneumoniae	Pneumonia	Rodents	Animal-related	Ferric vibriobactin ABC transporter ATP-binding protein	reduced virulence
PHI:4712	AE004591_3	Pseudomonas aeruginosa	Nosocomial infection	Rodents	Animal-related	Transport of small molecules	reduced virulence
PHI:6492	AKA30976	Acinetobacter baumannii	Nosocomial infection	Rodents	Animal-related	Lipase	reduced virulence
PHI:9126	CAJ12443	Brucella abortus	Brucellosis	Rodents	Animal-related	choline dehydrogenase	reduced virulence
PHI:8812	AKA32424	Acinetobacter baumannii	Nosocomial infection	Rodents	Animal-related	Copper-translocating P-type ATPase	unaffected pathogenicity|reduced virulence
PHI:6264	AKA31705	Acinetobacter baumannii	Nosocomial infection	Moths	Animal-related	RND MDR efflux system	reduced virulence|unaffected pathogenicity
PHI:7603	AAX73928	Brucella abortus	Brucellosis	Rodents	Animal-related	O-antigen export system ATP-binding protein	unaffected pathogenicity|reduced virulence
PHI:11120	CAE43883	Bordetella pertussis	Pertussis	Rodents	Animal-related	50S ribosomal protein	unaffected pathogenicity|increased virulence (hypervirulence)
PHI:10049	AAL20832	Salmonella enterica	Salmonellosis	Rodents	Animal-related	Chemotaxis regulator protein	reduced virulence
PHI:9576	CAR50527	Burkholderia cenocepacia	Cystic fibrosis-like disease	Nematodes	Animal-related	Phenylacetic acid degradation protein	reduced virulence
PHI:3170	CAR50526	Burkholderia cenocepacia	Cystic fibrosis	Nematodes	Animal-related	phenylacetic acid catabolism	reduced virulence
PHI:10380	ABO12389	Acinetobacter baumannii	Nosocomial infection	Moths	Animal-related	DNA strand exchange and recombination protein	reduced virulence
PHI:9198	CDN82752	Escherichia coli	Urinary tract infection	Rodents	Animal-related	Multidrug efflux system subunit	reduced virulence
PHI:2962	ACR70340	Edwardsiella ictaluri	Enteric septicemia	Bony fishes	Animal-related	Serine h ydroxymethyltra nsferase	reduced virulence
PHI:9229	AAC77037	Escherichia coli	Avian colisepticemia	Rodents	Animal-related	Acetate/glycolate:cation symporter	reduced virulence|unaffected pathogenicity
PHI:7965	AAA23896	Escherichia coli	Urinary tract infection	Nematodes	Animal-related	Succinate dehydrogenase iron-sulfur subunit	reduced virulence
PHI:7214	ACY87501	Salmonella enterica	Salmonellosis	Rodents	Animal-related	Putative acyl-CoA dehydrogenase	reduced virulence
PHI:604	AAO68905	Salmonella enterica	Gastroenteritis	Rodents	Animal-related	tetrathionate reductase	unaffected pathogenicity
PHI:9131	CAJ12714	Brucella abortus	Brucellosis	Rodents	Animal-related	ABC transporter permease	unaffected pathogenicity
PHI:3040	BAA94668	Salmonella enterica	Food poisoning	Rodents	Animal-related	proteolytic component	reduced virulence
PHI:7860	ABO10757	Acinetobacter baumannii	Nosocomial infection	Nematodes	Animal-related	beta-subunit of the RNA polymerase	reduced virulence
PHI:3145	AAA25021	Helicobacter pylori	Gastric infections	Moths	Animal-related	virulence determinants	reduced virulence
PHI:10513	CAA34304	Escherichia coli	Urinary tract infection	Rodents	Animal-related	Respiratory nitrate reductase 1 beta chain	reduced virulence
PHI:10512	CAA34303	Escherichia coli	Urinary tract infection	Rodents	Animal-related	Respiratory nitrate reductase 1 alpha chain	reduced virulence
PHI:10994	AAB03027	Escherichia coli	Infection	Rodents	Animal-related	Formate dehydrogenase-O major subunit	unaffected pathogenicity
PHI:10988	AIZ85831	Escherichia coli	Infection	Rodents	Animal-related	Aldehyde dehydrogenase iron-sulfur subunit	unaffected pathogenicity
PHI:6892	APQ81541	Salmonella enterica	Salmonellosis	Rodents	Animal-related	Fe-S cluster sensor	reduced virulence
PHI:6449	CDO12913	Klebsiella pneumoniae	Pneumonia	Nematodes	Animal-related	Multidrug efflux pump	reduced virulence
PHI:2644	BAA00903	Salmonella enterica	Food poisoning	Nematodes	Animal-related	Redox activity	reduced virulence
PHI:7250	CDN60672	Burkholderia cenocepacia	Cystic fibrosis-like disease	Moths	Animal-related	?54 activator protein	unaffected pathogenicity
PHI:7742	AAL22846	Salmonella enterica	Salmonellosis	Primates	Animal-related	Glutamine synthetase	reduced virulence
PHI:6090	KRJ72801	Acinetobacter nosocomialis	Bacteremia	Moths	Animal-related	Hydroperoxidase	increased virulence (hypervirulence)
PHI:3634	ABQ58103	Mycobacterium tuberculosis	Tuberculosis	Rodents	Animal-related	Unknown possible transcriptional regulator	reduced virulence
PHI:10773	ABD31377	Staphylococcus aureus	Prosthetic joint infection	Rodents	Animal-related	ATP synthase subunit alpha	reduced virulence
PHI:10997	AAD13438	Escherichia coli	Infection	Rodents	Animal-related	Formate dehydrogenase nitrate-inducible major subunit	unaffected pathogenicity
PHI:7212	ACY87500	Salmonella enterica	Salmonellosis	Rodents	Animal-related	Putative electron transfer protein alpha subunit	reduced virulence
PHI:5240	AKJ44529	Acinetobacter baumannii	Nosocomial infection	Moths	Animal-related	Iron utilization	reduced virulence
PHI:6535	AAA23573	Escherichia coli	Meningitis	Birds	Animal-related	Chemotaxis protein	reduced virulence|unaffected pathogenicity
PHI:6745	CNR22342	Salmonella enterica	Salmonellosis	Rodents	Animal-related	Effector (plant avirulence determinant)	effector (plant avirulence determinant)
PHI:6384	CAJ77844	Acinetobacter baumannii	Pneumonia; bloodstream infection	Rodents	Animal-related	Multidrug efflux protein	unaffected pathogenicity
PHI:9584	ONU93896	Burkholderia cenocepacia	Cystic fibrosis-like disease	Nematodes	Animal-related	Phenylacetate-coenzyme A ligase	increased virulence (hypervirulence)|reduced virulence|unaffected pathogenicity
PHI:3317	ACL32370	Glaesserella parasuis	Glasser's disease	Rodents	Animal-related	involved in pathogenicity	reduced virulence
PHI:5042	AE004627_5	Pseudomonas aeruginosa	Opportunistic infection	Nematodes	Animal-related	Homogentisate 1-2-Dioxygenase	increased virulence (hypervirulence)|reduced virulence
PHI:10726	AAM40280	Xanthomonas campestris	Black rot	Eudicots	Plant-related	ATP-dependent Clp protease proteolytic subunit	reduced virulence
PHI:9833	AAM40281	Xanthomonas campestris	Black rot	Eudicots	Plant-related	ATP-binding subunit of ATP-dependent Clp protease	reduced virulence
PHI:8676	AAM35959	Xanthomonas citri	Canker (citrus)	Eudicots	Plant-related	Histone-like protein	reduced virulence
PHI:10532	BAX00074	Pseudomonas syringae	Infection	Eudicots	Plant-related	Multidrug efflux RND transporter	reduced virulence
PHI:10595	ACT14164	Pectobacterium carotovorum	Soft rot	Eudicots	Plant-related	Chaperone protein	unaffected pathogenicity
PHI:9981	ACD60896	Xanthomonas oryzae	Bacterial leaf blight	Monocots	Plant-related	3-Isopropylmalate dehydratase large subunit	reduced virulence
PHI:9980	ACD60895	Xanthomonas oryzae	Bacterial leaf blight	Monocots	Plant-related	3-Isopropylmalate dehydratase small subunit	reduced virulence
PHI:9979	ACD60893	Xanthomonas oryzae	Bacterial leaf blight	Monocots	Plant-related	3-Isopropylmalate dehydrogenase	reduced virulence
PHI:5271	CAD14754	Ralstonia solanacearum	Bacterial wilt	Eudicots	Plant-related	3-ketoacyl-acyl carrier protein reductase	lethal
PHI:10421	AAY48253	Xanthomonas campestris	Black rot	Eudicots	Plant-related	Single domain response regulator	reduced virulence
PHI:8980	-	Xanthomonas oryzae	Bacterial leaf blight	Monocots	Plant-related	Response regulator	unaffected pathogenicity
PHI:8884	CAD16367	Ralstonia solanacearum	Bacterial wilt	Eudicots	Plant-related	Phospho-2-dehydro-3-deoxyheptonate aldolase	loss of pathogenicity
PHI:3952	AAY48578	Xanthomonas campestris	Black rot	Eudicots	Plant-related	TldD protein DNA gyrase control?	reduced virulence
PHI:9987	ACD61146	Xanthomonas oryzae	Bacterial leaf blight	Monocots	Plant-related	Leucine responsive regulatory protein	reduced virulence
PHI:3711	AFR03725	Pectobacterium carotovorum	Soft rot	Eudicots	Plant-related	Putative DNA-binding protein	reduced virulence
PHI:8579	ADM99510	Dickeya dadantii	Soft rot	Eudicots	Plant-related	IMP dehydrogenase	reduced virulence
PHI:7723	CAD16072	Ralstonia solanacearum	Bacterial wilt	Eudicots	Plant-related	Ornithine decarboxylase	loss of pathogenicity
PHI:4250	ACR27505	Burkholderia glumae	Panicle blight	Monocots	Plant-related	3-dehydroquinate synthase	reduced virulence
PHI:8677	CAD13982	Ralstonia solanacearum	Bacterial wilt	Eudicots	Plant-related	FAD-linked oxidase	loss of pathogenicity
PHI:8581	ADM99914	Dickeya dadantii	Soft rot	Eudicots	Plant-related	Diamiopimelate decarboxylase	reduced virulence
PHI:6953	ACD59362	Xanthomonas oryzae	Bacterial leaf blight	Monocots	Plant-related	Nucleotide sugar transaminase	increased virulence (hypervirulence)
PHI:11067	CUV59635	Ralstonia solanacearum	Bacterial wilt	Eudicots	Plant-related	Outer membrane protein A	reduced virulence
PHI:6838	BAC98434	Burkholderia glumae	Bacterial grain rot	Monocots	Plant-related	DNA gyrase	chemistry target: sensitivity to chemical|chemistry target: resistance to chemical|reduced virulence|loss of pathogenicity
PHI:4249	ACR28061	Burkholderia glumae	Panicle blight	Monocots	Plant-related	3-phosphoshikimate 1-carboxyvinyltransferase	reduced virulence
PHI:8998		Xanthomonas oryzae	Bacterial leaf blight	Monocots	Plant-related	Response regulator	unaffected pathogenicity
PHI:9519	EDN94262	Sclerotinia sclerotiorum	White mold	Eudicots	Plant-related	Formaldehyde dehydrogenase	reduced virulence
PHI:10620	NAO52100	Pseudomonas syringae	Brown spot (bean)	Eudicots	Plant-related	Two-component system response regulator	reduced virulence
PHI:8885	CAD14273	Ralstonia solanacearum	Bacterial wilt	Eudicots	Plant-related	Phospho-2-dehydro-3-deoxyheptonate aldolase	unaffected pathogenicity|loss of pathogenicity
PHI:10178	AJQ85091	Xanthomonas oryzae	Leaf blight	Monocots	Plant-related	Arginase	reduced virulence
PHI:7633	AE004605_4	Pseudomonas aeruginosa	Infection	Eudicots	Plant-related	Peptidyl-prolyl cis-trans isomerase	reduced virulence
PHI:7634	AE004929_3	Pseudomonas aeruginosa	Infection	Eudicots	Plant-related	Glucose-1-phosphate thymidylyltransferase	reduced virulence|loss of pathogenicity
PHI:2874	AAY36096	Pseudomonas syringae	Brown spot (bean)	Eudicots	Plant-related	FecI-type ECF sigma factor	unaffected pathogenicity
PHI:8569	ADM98239	Dickeya dadantii	Soft rot	Eudicots	Plant-related	ATP-dependent Clp protease ATP-binding subunit	reduced virulence
PHI:3942	AAY47590	Xanthomonas campestris	Black rot	Eudicots	Plant-related	Phosphoribosylamine-glycine ligase	reduced virulence
PHI:7407	CBA22873	Erwinia amylovora	Fire blight	Eudicots	Plant-related	Putative type VI secretion system effector protein	effector (plant avirulence determinant)|unaffected pathogenicity|increased virulence (hypervirulence)|reduced virulence
PHI:7409	CBA22876	Erwinia amylovora	Fire blight	Eudicots	Plant-related	Type VI secretion system protein	unaffected pathogenicity|increased virulence (hypervirulence)|reduced virulence
PHI:7408	CBA22875	Erwinia amylovora	Fire blight	Eudicots	Plant-related	Type VI secretion system protein	unaffected pathogenicity|increased virulence (hypervirulence)|reduced virulence
PHI:7393	CBA22845	Erwinia amylovora	Fire blight	Eudicots	Plant-related	Type VI secretion system protein	unaffected pathogenicity|increased virulence (hypervirulence)|reduced virulence
PHI:3412	AAM36442	Xanthomonas citri	Canker (citrus)	Eudicots	Plant-related	phosphate metabolism	loss of pathogenicity
PHI:6594	AAO57950	Pseudomonas syringae	Bacterial speck (tomato)	Eudicots	Plant-related	Encodes the predicted small chain of carbamoylphosphate synthetase	reduced virulence
PHI:8674	ACR28603	Burkholderia glumae	Bacterial panicle blight (rice)	Monocots	Plant-related	RNA-binding protein Hfq	reduced virulence
PHI:3945	AAY49259	Xanthomonas campestris	Black rot	Eudicots	Plant-related	Nucleotide diphosphate kinase	reduced virulence
PHI:6954	ACD59363	Xanthomonas oryzae	Bacterial leaf blight	Monocots	Plant-related	Acyl carrier protein	increased virulence (hypervirulence)
PHI:6955	ACD59364	Xanthomonas oryzae	Bacterial leaf blight	Monocots	Plant-related	3-oxoacyl-ACP synthase	increased virulence (hypervirulence)
PHI:6956	ACD59365	Xanthomonas oryzae	Bacterial leaf blight	Monocots	Plant-related	3-oxoacyl-ACP reductase	increased virulence (hypervirulence)
PHI:6957	ACD59366	Xanthomonas oryzae	Bacterial leaf blight	Monocots	Plant-related	Dehydrogenase	increased virulence (hypervirulence)
PHI:6959	ACD59368	Xanthomonas oryzae	Bacterial leaf blight	Monocots	Plant-related	Ring hydroxylating dioxygenase alpha-subunit	increased virulence (hypervirulence)
PHI:851	BAC98436	Burkholderia glumae	Bacterial grain rot	Monocots	Plant-related	DNA gyrase (bacterial topoisomerase II)	chemistry target: resistance to chemical|chemistry target: sensitivity to chemical
PHI:7160	CBJ45669	Erwinia amylovora	Fire blight	Eudicots	Plant-related	Protease	increased virulence (hypervirulence)|loss of pathogenicity
PHI:9988	ACD60887	Xanthomonas oryzae	Bacterial leaf blight	Monocots	Plant-related	Ketol-acid reductoisomerase	reduced virulence
PHI:8577	ADN00101	Dickeya dadantii	Soft rot	Eudicots	Plant-related	Carbamoyl-phosphate synthase small subunit	reduced virulence
PHI:5404	AAM39675	Xanthomonas campestris	Black rot	Eudicots	Plant-related	4-HBA degradation pathway components	reduced virulence
PHI:5272	CAD17510	Ralstonia solanacearum	Bacterial wilt	Eudicots	Plant-related	3-ketoacyl-acyl carrier protein reductase	reduced virulence
PHI:9014	-	Xanthomonas oryzae	Bacterial leaf blight	Monocots	Plant-related	Response regulator	unaffected pathogenicity
PHI:1138	ACD60245	Xanthomonas oryzae	Bacterial blight	Monocots	Plant-related	Sulfate adenylyltransferase (ATP) required for Ax21 activity	increased virulence (hypervirulence)
PHI:9167	AAY50174	Xanthomonas campestris	Black rot	Eudicots	Plant-related	Inner membrane protein	reduced virulence

## Sheet: Table S6
Table S6. Predicted-phenotype according to antimicrobial genetic determinant using ResFinder 4.0
Strain	Antimicrobial	Class	WGS-predicted phenotype	Match	Genetic background	# The 'Match' column stores one of the integers 0, 1, 2, 3.
ZNC0008	gentamicin	aminoglycoside	No resistance	0		# 0: No match found
ZNC0008	tobramycin	aminoglycoside	No resistance	0		# 1: Match < 100% ID AND match length < ref length
ZNC0008	streptomycin	aminoglycoside	Resistant	2	aph(3'')-Ib;aph(6)-Id;	# 2: Match = 100% ID AND match length < ref length
ZNC0008	amikacin	aminoglycoside	No resistance	0		# 3: Match = 100% ID AND match length = ref length
ZNC0008	isepamicin	aminoglycoside	No resistance	0
ZNC0008	dibekacin	aminoglycoside	No resistance	0
ZNC0008	kanamycin	aminoglycoside	No resistance	0
ZNC0008	neomycin	aminoglycoside	No resistance	0
ZNC0008	lividomycin	aminoglycoside	No resistance	0
ZNC0008	paromomycin	aminoglycoside	No resistance	0
ZNC0008	ribostamycin	aminoglycoside	No resistance	0
ZNC0008	unknown aminoglycoside	aminoglycoside	No resistance	0
ZNC0008	butiromycin	aminoglycoside	No resistance	0
ZNC0008	butirosin	aminoglycoside	No resistance	0
ZNC0008	hygromycin	aminoglycoside	No resistance	0
ZNC0008	netilmicin	aminoglycoside	No resistance	0
ZNC0008	apramycin	aminoglycoside	No resistance	0
ZNC0008	sisomicin	aminoglycoside	No resistance	0
ZNC0008	arbekacin	aminoglycoside	No resistance	0
ZNC0008	kasugamycin	aminoglycoside	No resistance	0
ZNC0008	astromicin	aminoglycoside	No resistance	0
ZNC0008	fortimicin	aminoglycoside	No resistance	0
ZNC0008	spectinomycin	aminocyclitol	No resistance	0
ZNC0008	fluoroquinolone	under_development	No resistance	0
ZNC0008	ciprofloxacin	fluoroquinolone	No resistance	0
ZNC0008	unknown fluoroquinolone	fluoroquinolone	No resistance	0
ZNC0008	nalidixic acid	fluoroquinolone	No resistance	0
ZNC0008	amoxicillin	beta-lactam	No resistance	0
ZNC0008	amoxicillin+clavulanic acid	beta-lactam	No resistance	0
ZNC0008	ampicillin	beta-lactam	No resistance	0
ZNC0008	ampicillin+clavulanic acid	beta-lactam	No resistance	0
ZNC0008	cefepime	beta-lactam	No resistance	0
ZNC0008	cefixime	beta-lactam	No resistance	0
ZNC0008	cefotaxime	beta-lactam	No resistance	0
ZNC0008	cefoxitin	beta-lactam	No resistance	0
ZNC0008	ceftazidime	beta-lactam	No resistance	0
ZNC0008	ertapenem	beta-lactam	No resistance	0
ZNC0008	imipenem	beta-lactam	No resistance	0
ZNC0008	meropenem	beta-lactam	No resistance	0
ZNC0008	piperacillin	beta-lactam	No resistance	0
ZNC0008	piperacillin+tazobactam	beta-lactam	No resistance	0
ZNC0008	unknown beta-lactam	beta-lactam	No resistance	0
ZNC0008	aztreonam	beta-lactam	No resistance	0
ZNC0008	cefotaxime+clavulanic acid	beta-lactam	No resistance	0
ZNC0008	temocillin	beta-lactam	No resistance	0
ZNC0008	ticarcillin	beta-lactam	No resistance	0
ZNC0008	ceftazidime+avibactam	beta-lactam	No resistance	0
ZNC0008	penicillin	beta-lactam	No resistance	0
ZNC0008	ceftriaxone	beta-lactam	No resistance	0
ZNC0008	ticarcillin+clavulanic acid	beta-lactam	No resistance	0
ZNC0008	cephalothin	beta-lactam	No resistance	0
ZNC0008	cephalotin	beta-lactam	No resistance	0
ZNC0008	piperacillin+clavulanic acid	beta-lactam	No resistance	0
ZNC0008	sulfamethoxazole	folate pathway antagonist	Resistant	3	sul2
ZNC0008	trimethoprim	folate pathway antagonist	No resistance	0
ZNC0008	fosfomycin	fosfomycin	No resistance	0
ZNC0008	vancomycin	glycopeptide	No resistance	0
ZNC0008	teicoplanin	glycopeptide	No resistance	0
ZNC0008	lincomycin	lincosamide	No resistance	0
ZNC0008	clindamycin	lincosamide	No resistance	0
ZNC0008	dalfopristin	streptogramin a	No resistance	0
ZNC0008	pristinamycin iia	streptogramin a	No resistance	0
ZNC0008	virginiamycin m	streptogramin a	No resistance	0
ZNC0008	quinupristin+dalfopristin	streptogramin a	No resistance	0
ZNC0008	tiamulin	pleuromutilin	No resistance	0
ZNC0008	carbomycin	macrolide	No resistance	0
ZNC0008	erythromycin	macrolide	No resistance	0
ZNC0008	azithromycin	macrolide	No resistance	0
ZNC0008	oleandomycin	macrolide	No resistance	0
ZNC0008	spiramycin	macrolide	No resistance	0
ZNC0008	tylosin	macrolide	No resistance	0
ZNC0008	telithromycin	macrolide	No resistance	0
ZNC0008	unknown macrolide	macrolide	No resistance	0
ZNC0008	unknown tetracycline	tetracycline	No resistance	0
ZNC0008	tetracycline	tetracycline	Resistant	2	tet(G)
ZNC0008	doxycycline	tetracycline	Resistant	2	tet(G)
ZNC0008	minocycline	tetracycline	No resistance	0
ZNC0008	tigecycline	tetracycline	No resistance	0
ZNC0008	unknown phenicol	phenicol	No resistance	0
ZNC0008	chloramphenicol	phenicol	Resistant	1	floR;
ZNC0008	florfenicol	phenicol	Resistant	1	floR;
ZNC0008	unknown rifamycin	rifamycin	No resistance	0
ZNC0008	rifampicin	rifamycin	No resistance	0
ZNC0008	quinupristin	streptogramin b	No resistance	0
ZNC0008	pristinamycin ia	streptogramin b	No resistance	0
ZNC0008	virginiamycin s	streptogramin b	No resistance	0
ZNC0008	linezolid	oxazolidinone	No resistance	0
ZNC0008	colistin	polymyxin	No resistance	0
ZNC0008	fusidic acid	steroid antibacterial	No resistance	0
ZNC0008	mupirocin	pseudomonic acid	No resistance	0
ZNC0008	metronidazole	nitroimidazole	No resistance	0
391	gentamicin	aminoglycoside	No resistance	0
391	tobramycin	aminoglycoside	Resistant	2	aac(6')-Ib3;aac(6')-Ib-cr;
391	streptomycin	aminoglycoside	No resistance	0
391	amikacin	aminoglycoside	Resistant	2	aac(6')-Ib3;aac(6')-Ib-cr;
391	isepamicin	aminoglycoside	No resistance	0
391	dibekacin	aminoglycoside	Resistant	2	aac(6')-Ib-cr
391	kanamycin	aminoglycoside	No resistance	0
391	neomycin	aminoglycoside	No resistance	0
391	lividomycin	aminoglycoside	No resistance	0
391	paromomycin	aminoglycoside	No resistance	0
391	ribostamycin	aminoglycoside	No resistance	0
391	unknown aminoglycoside	aminoglycoside	No resistance	0
391	butiromycin	aminoglycoside	No resistance	0
391	butirosin	aminoglycoside	No resistance	0
391	hygromycin	aminoglycoside	No resistance	0
391	netilmicin	aminoglycoside	Resistant	2	aac(6')-Ib-cr
391	apramycin	aminoglycoside	No resistance	0
391	sisomicin	aminoglycoside	Resistant	2	aac(6')-Ib-cr
391	arbekacin	aminoglycoside	No resistance	0
391	kasugamycin	aminoglycoside	No resistance	0
391	astromicin	aminoglycoside	No resistance	0
391	fortimicin	aminoglycoside	No resistance	0
391	spectinomycin	aminocyclitol	No resistance	0
391	fluoroquinolone	under_development	Resistant	2	aac(6')-Ib-cr
391	ciprofloxacin	fluoroquinolone	Resistant	2	aac(6')-Ib-cr
391	unknown fluoroquinolone	fluoroquinolone	No resistance	0
391	nalidixic acid	fluoroquinolone	No resistance	0
391	amoxicillin	beta-lactam	No resistance	0
391	amoxicillin+clavulanic acid	beta-lactam	No resistance	0
391	ampicillin	beta-lactam	No resistance	0
391	ampicillin+clavulanic acid	beta-lactam	No resistance	0
391	cefepime	beta-lactam	No resistance	0
391	cefixime	beta-lactam	No resistance	0
391	cefotaxime	beta-lactam	No resistance	0
391	cefoxitin	beta-lactam	No resistance	0
391	ceftazidime	beta-lactam	No resistance	0
391	ertapenem	beta-lactam	No resistance	0
391	imipenem	beta-lactam	No resistance	0
391	meropenem	beta-lactam	No resistance	0
391	piperacillin	beta-lactam	No resistance	0
391	piperacillin+tazobactam	beta-lactam	No resistance	0
391	unknown beta-lactam	beta-lactam	No resistance	0
391	aztreonam	beta-lactam	No resistance	0
391	cefotaxime+clavulanic acid	beta-lactam	No resistance	0
391	temocillin	beta-lactam	No resistance	0
391	ticarcillin	beta-lactam	No resistance	0
391	ceftazidime+avibactam	beta-lactam	No resistance	0
391	penicillin	beta-lactam	No resistance	0
391	ceftriaxone	beta-lactam	No resistance	0
391	ticarcillin+clavulanic acid	beta-lactam	No resistance	0
391	cephalothin	beta-lactam	No resistance	0
391	cephalotin	beta-lactam	No resistance	0
391	piperacillin+clavulanic acid	beta-lactam	No resistance	0
391	sulfamethoxazole	folate pathway antagonist	Resistant	3	sul1
391	trimethoprim	folate pathway antagonist	No resistance	0
391	fosfomycin	fosfomycin	No resistance	0
391	vancomycin	glycopeptide	No resistance	0
391	teicoplanin	glycopeptide	No resistance	0
391	lincomycin	lincosamide	No resistance	0
391	clindamycin	lincosamide	No resistance	0
391	dalfopristin	streptogramin a	No resistance	0
391	pristinamycin iia	streptogramin a	No resistance	0
391	virginiamycin m	streptogramin a	No resistance	0
391	quinupristin+dalfopristin	streptogramin a	No resistance	0
391	tiamulin	pleuromutilin	No resistance	0
391	carbomycin	macrolide	No resistance	0
391	erythromycin	macrolide	No resistance	0
391	azithromycin	macrolide	No resistance	0
391	oleandomycin	macrolide	No resistance	0
391	spiramycin	macrolide	No resistance	0
391	tylosin	macrolide	No resistance	0
391	telithromycin	macrolide	No resistance	0
391	unknown macrolide	macrolide	No resistance	0
391	unknown tetracycline	tetracycline	No resistance	0
391	tetracycline	tetracycline	No resistance	0
391	doxycycline	tetracycline	No resistance	0
391	minocycline	tetracycline	No resistance	0
391	tigecycline	tetracycline	No resistance	0
391	unknown phenicol	phenicol	No resistance	0
391	chloramphenicol	phenicol	No resistance	0
391	florfenicol	phenicol	No resistance	0
391	unknown rifamycin	rifamycin	No resistance	0
391	rifampicin	rifamycin	No resistance	0
391	quinupristin	streptogramin b	No resistance	0
391	pristinamycin ia	streptogramin b	No resistance	0
391	virginiamycin s	streptogramin b	No resistance	0
391	linezolid	oxazolidinone	No resistance	0
391	colistin	polymyxin	No resistance	0
391	fusidic acid	steroid antibacterial	No resistance	0
391	mupirocin	pseudomonic acid	No resistance	0
391	metronidazole	nitroimidazole	No resistance	0
LZ-C	gentamicin	aminoglycoside	No resistance	0
LZ-C	tobramycin	aminoglycoside	No resistance	0
LZ-C	streptomycin	aminoglycoside	Resistant	3	aph(6)-Id;aph(3'')-Ib;
LZ-C	amikacin	aminoglycoside	No resistance	0
LZ-C	isepamicin	aminoglycoside	No resistance	0
LZ-C	dibekacin	aminoglycoside	No resistance	0
LZ-C	kanamycin	aminoglycoside	No resistance	0
LZ-C	neomycin	aminoglycoside	No resistance	0
LZ-C	lividomycin	aminoglycoside	No resistance	0
LZ-C	paromomycin	aminoglycoside	No resistance	0
LZ-C	ribostamycin	aminoglycoside	No resistance	0
LZ-C	unknown aminoglycoside	aminoglycoside	No resistance	0
LZ-C	butiromycin	aminoglycoside	No resistance	0
LZ-C	butirosin	aminoglycoside	No resistance	0
LZ-C	hygromycin	aminoglycoside	No resistance	0
LZ-C	netilmicin	aminoglycoside	No resistance	0
LZ-C	apramycin	aminoglycoside	No resistance	0
LZ-C	sisomicin	aminoglycoside	No resistance	0
LZ-C	arbekacin	aminoglycoside	No resistance	0
LZ-C	kasugamycin	aminoglycoside	No resistance	0
LZ-C	astromicin	aminoglycoside	No resistance	0
LZ-C	fortimicin	aminoglycoside	No resistance	0
LZ-C	spectinomycin	aminocyclitol	No resistance	0
LZ-C	fluoroquinolone	under_development	No resistance	0
LZ-C	ciprofloxacin	fluoroquinolone	No resistance	0
LZ-C	unknown fluoroquinolone	fluoroquinolone	No resistance	0
LZ-C	nalidixic acid	fluoroquinolone	No resistance	0
LZ-C	amoxicillin	beta-lactam	No resistance	0
LZ-C	amoxicillin+clavulanic acid	beta-lactam	No resistance	0
LZ-C	ampicillin	beta-lactam	No resistance	0
LZ-C	ampicillin+clavulanic acid	beta-lactam	No resistance	0
LZ-C	cefepime	beta-lactam	No resistance	0
LZ-C	cefixime	beta-lactam	No resistance	0
LZ-C	cefotaxime	beta-lactam	No resistance	0
LZ-C	cefoxitin	beta-lactam	No resistance	0
LZ-C	ceftazidime	beta-lactam	No resistance	0
LZ-C	ertapenem	beta-lactam	No resistance	0
LZ-C	imipenem	beta-lactam	No resistance	0
LZ-C	meropenem	beta-lactam	No resistance	0
LZ-C	piperacillin	beta-lactam	No resistance	0
LZ-C	piperacillin+tazobactam	beta-lactam	No resistance	0
LZ-C	unknown beta-lactam	beta-lactam	No resistance	0
LZ-C	aztreonam	beta-lactam	No resistance	0
LZ-C	cefotaxime+clavulanic acid	beta-lactam	No resistance	0
LZ-C	temocillin	beta-lactam	No resistance	0
LZ-C	ticarcillin	beta-lactam	No resistance	0
LZ-C	ceftazidime+avibactam	beta-lactam	No resistance	0
LZ-C	penicillin	beta-lactam	No resistance	0
LZ-C	ceftriaxone	beta-lactam	No resistance	0
LZ-C	ticarcillin+clavulanic acid	beta-lactam	No resistance	0
LZ-C	cephalothin	beta-lactam	No resistance	0
LZ-C	cephalotin	beta-lactam	No resistance	0
LZ-C	piperacillin+clavulanic acid	beta-lactam	No resistance	0
LZ-C	sulfamethoxazole	folate pathway antagonist	No resistance	0
LZ-C	trimethoprim	folate pathway antagonist	No resistance	0
LZ-C	fosfomycin	fosfomycin	No resistance	0
LZ-C	vancomycin	glycopeptide	No resistance	0
LZ-C	teicoplanin	glycopeptide	No resistance	0
LZ-C	lincomycin	lincosamide	No resistance	0
LZ-C	clindamycin	lincosamide	No resistance	0
LZ-C	dalfopristin	streptogramin a	No resistance	0
LZ-C	pristinamycin iia	streptogramin a	No resistance	0
LZ-C	virginiamycin m	streptogramin a	No resistance	0
LZ-C	quinupristin+dalfopristin	streptogramin a	No resistance	0
LZ-C	tiamulin	pleuromutilin	No resistance	0
LZ-C	carbomycin	macrolide	No resistance	0
LZ-C	erythromycin	macrolide	No resistance	0
LZ-C	azithromycin	macrolide	No resistance	0
LZ-C	oleandomycin	macrolide	No resistance	0
LZ-C	spiramycin	macrolide	No resistance	0
LZ-C	tylosin	macrolide	No resistance	0
LZ-C	telithromycin	macrolide	No resistance	0
LZ-C	unknown macrolide	macrolide	No resistance	0
LZ-C	unknown tetracycline	tetracycline	No resistance	0
LZ-C	tetracycline	tetracycline	No resistance	0
LZ-C	doxycycline	tetracycline	No resistance	0
LZ-C	minocycline	tetracycline	No resistance	0
LZ-C	tigecycline	tetracycline	No resistance	0
LZ-C	unknown phenicol	phenicol	No resistance	0
LZ-C	chloramphenicol	phenicol	Resistant	2	cmx
LZ-C	florfenicol	phenicol	No resistance	0
LZ-C	unknown rifamycin	rifamycin	No resistance	0
LZ-C	rifampicin	rifamycin	No resistance	0
LZ-C	quinupristin	streptogramin b	No resistance	0
LZ-C	pristinamycin ia	streptogramin b	No resistance	0
LZ-C	virginiamycin s	streptogramin b	No resistance	0
LZ-C	linezolid	oxazolidinone	No resistance	0
LZ-C	colistin	polymyxin	No resistance	0
LZ-C	fusidic acid	steroid antibacterial	No resistance	0
LZ-C	mupirocin	pseudomonic acid	No resistance	0
LZ-C	metronidazole	nitroimidazole	No resistance	0
TR1180	gentamicin	aminoglycoside	No resistance	0
TR1180	tobramycin	aminoglycoside	Resistant	2	aac(6')-Ib3;aac(6')-Ib-cr;
TR1180	streptomycin	aminoglycoside	Resistant	2	aadA2b
TR1180	amikacin	aminoglycoside	Resistant	2	aac(6')-Ib3;aac(6')-Ib-cr;
TR1180	isepamicin	aminoglycoside	No resistance	0
TR1180	dibekacin	aminoglycoside	Resistant	2	aac(6')-Ib-cr
TR1180	kanamycin	aminoglycoside	No resistance	0
TR1180	neomycin	aminoglycoside	No resistance	0
TR1180	lividomycin	aminoglycoside	No resistance	0
TR1180	paromomycin	aminoglycoside	No resistance	0
TR1180	ribostamycin	aminoglycoside	No resistance	0
TR1180	unknown aminoglycoside	aminoglycoside	No resistance	0
TR1180	butiromycin	aminoglycoside	No resistance	0
TR1180	butirosin	aminoglycoside	No resistance	0
TR1180	hygromycin	aminoglycoside	No resistance	0
TR1180	netilmicin	aminoglycoside	Resistant	2	aac(6')-Ib-cr
TR1180	apramycin	aminoglycoside	No resistance	0
TR1180	sisomicin	aminoglycoside	Resistant	2	aac(6')-Ib-cr
TR1180	arbekacin	aminoglycoside	No resistance	0
TR1180	kasugamycin	aminoglycoside	No resistance	0
TR1180	astromicin	aminoglycoside	No resistance	0
TR1180	fortimicin	aminoglycoside	No resistance	0
TR1180	spectinomycin	aminocyclitol	Resistant	2	aadA2b
TR1180	fluoroquinolone	under_development	Resistant	2	aac(6')-Ib-cr
TR1180	ciprofloxacin	fluoroquinolone	Resistant	2	aac(6')-Ib-cr
TR1180	unknown fluoroquinolone	fluoroquinolone	No resistance	0
TR1180	nalidixic acid	fluoroquinolone	No resistance	0
TR1180	amoxicillin	beta-lactam	No resistance	0
TR1180	amoxicillin+clavulanic acid	beta-lactam	No resistance	0
TR1180	ampicillin	beta-lactam	No resistance	0
TR1180	ampicillin+clavulanic acid	beta-lactam	No resistance	0
TR1180	cefepime	beta-lactam	No resistance	0
TR1180	cefixime	beta-lactam	No resistance	0
TR1180	cefotaxime	beta-lactam	No resistance	0
TR1180	cefoxitin	beta-lactam	No resistance	0
TR1180	ceftazidime	beta-lactam	No resistance	0
TR1180	ertapenem	beta-lactam	No resistance	0
TR1180	imipenem	beta-lactam	No resistance	0
TR1180	meropenem	beta-lactam	No resistance	0
TR1180	piperacillin	beta-lactam	No resistance	0
TR1180	piperacillin+tazobactam	beta-lactam	No resistance	0
TR1180	unknown beta-lactam	beta-lactam	No resistance	0
TR1180	aztreonam	beta-lactam	No resistance	0
TR1180	cefotaxime+clavulanic acid	beta-lactam	No resistance	0
TR1180	temocillin	beta-lactam	No resistance	0
TR1180	ticarcillin	beta-lactam	No resistance	0
TR1180	ceftazidime+avibactam	beta-lactam	No resistance	0
TR1180	penicillin	beta-lactam	No resistance	0
TR1180	ceftriaxone	beta-lactam	No resistance	0
TR1180	ticarcillin+clavulanic acid	beta-lactam	No resistance	0
TR1180	cephalothin	beta-lactam	No resistance	0
TR1180	cephalotin	beta-lactam	No resistance	0
TR1180	piperacillin+clavulanic acid	beta-lactam	No resistance	0
TR1180	sulfamethoxazole	folate pathway antagonist	Resistant	3	sul1;
TR1180	trimethoprim	folate pathway antagonist	Resistant	2	dfrA16
TR1180	fosfomycin	fosfomycin	No resistance	0
TR1180	vancomycin	glycopeptide	No resistance	0
TR1180	teicoplanin	glycopeptide	No resistance	0
TR1180	lincomycin	lincosamide	No resistance	0
TR1180	clindamycin	lincosamide	No resistance	0
TR1180	dalfopristin	streptogramin a	No resistance	0
TR1180	pristinamycin iia	streptogramin a	No resistance	0
TR1180	virginiamycin m	streptogramin a	No resistance	0
TR1180	quinupristin+dalfopristin	streptogramin a	No resistance	0
TR1180	tiamulin	pleuromutilin	No resistance	0
TR1180	carbomycin	macrolide	No resistance	0
TR1180	erythromycin	macrolide	No resistance	0
TR1180	azithromycin	macrolide	No resistance	0
TR1180	oleandomycin	macrolide	No resistance	0
TR1180	spiramycin	macrolide	No resistance	0
TR1180	tylosin	macrolide	No resistance	0
TR1180	telithromycin	macrolide	No resistance	0
TR1180	unknown macrolide	macrolide	No resistance	0
TR1180	unknown tetracycline	tetracycline	No resistance	0
TR1180	tetracycline	tetracycline	Resistant	3	tet(G)
TR1180	doxycycline	tetracycline	Resistant	3	tet(G)
TR1180	minocycline	tetracycline	No resistance	0
TR1180	tigecycline	tetracycline	No resistance	0
TR1180	unknown phenicol	phenicol	No resistance	0
TR1180	chloramphenicol	phenicol	Resistant	2	floR;
TR1180	florfenicol	phenicol	Resistant	2	floR;
TR1180	unknown rifamycin	rifamycin	No resistance	0
TR1180	rifampicin	rifamycin	No resistance	0
TR1180	quinupristin	streptogramin b	No resistance	0
TR1180	pristinamycin ia	streptogramin b	No resistance	0
TR1180	virginiamycin s	streptogramin b	No resistance	0
TR1180	linezolid	oxazolidinone	No resistance	0
TR1180	colistin	polymyxin	No resistance	0
TR1180	fusidic acid	steroid antibacterial	No resistance	0
TR1180	mupirocin	pseudomonic acid	No resistance	0
TR1180	metronidazole	nitroimidazole	No resistance	0
